# Supplementary material for: 3′-(3-Hy­droxy­phen­yl)-4-methyl­spiro­[benzo[e][1,4]diazepine-3,2′-oxirane]-2,5(1H,4H)-dione
Source: Acta Crystallogr Sect E Struct Rep Online. 2011 Jun 18;67(Pt 7):o1670. doi: 10.1107/S1600536811022161 (PMC3152106; doi:10.1107/S1600536811022161)
Supplement: Supplementary file 1 [file e-67-o1670-sup1.cif]

##############################################################################
#                                                                            #
# This CIF contains the data in a paper accepted for publication in          #
# Acta Crystallographica Section E. It conforms to the requirements of       #
# Notes for Authors for Acta Crystallographica Section E, and has been       #
# peer reviewed under the auspices of the IUCr Commission on Journals.       #
#                                                                            #
# Full details of the Crystallographic Information File format               #
# are given in the paper "The Crystallographic Information File (CIF):       #
# a New Standard Archive File for Crystallography" by S. R. Hall, F. H.      #
# Allen and I. D. Brown [Acta Cryst. (1991), A47, 655-685].                  #
#                                                                            #
# The current version of the core CIF dictionary is obtainable from          #
# ftp://ftp.iucr.org/pub/cif_core.dic.                                       #
#                                                                            #
# Software is freely available for graphical display of the structure(s)     #
# in this CIF. For information consult the CIF software page                 #
# http://www.iucr.org/resources/cif/software.                                #
#                                                                            #
# This file may be used for bona fide research purposes within the           #
# scientific community so long as proper attribution is given to the journal # 
# article from which it was obtained.                                        #
#                                                                            #
##############################################################################
data_I
_audit_creation_method     SHELXL-97
_chemical_name_systematic
;
3'-(3-Hydroxyphenyl)-4-methylspiro[benzo[<i>e</i>][1,4]diazepine-3,2'-
oxirane]-2,5(1<i>H</i>,4<i>H</i>)-dione
;
_chemical_name_common     Cyclopenol
_chemical_formula_moiety     'C17 H14 N2 O4'
_chemical_formula_sum     'C17 H14 N2 O4'
_chemical_formula_iupac     'C17 H14 N2 O4'
_chemical_formula_weight     310.30
_symmetry_cell_setting     monoclinic
_symmetry_space_group_name_H-M     'P 21'
_symmetry_space_group_name_Hall     'P 2yb'
loop_
    _symmetry_equiv_pos_as_xyz
    'x, y, z'
    '-x, y+1/2, -z'
_cell_length_a     7.0066(2)
_cell_length_b     11.6160(4)
_cell_length_c     9.1568(2)
_cell_angle_alpha     90.00
_cell_angle_beta     108.1570(10)
_cell_angle_gamma     90.00
_cell_volume     708.15(4)
_cell_formula_units_Z     2
_cell_measurement_reflns_used     1484
_cell_measurement_theta_min     1.87
_cell_measurement_theta_max     27.46
_cell_measurement_temperature     193(2)
_exptl_crystal_description     block
_exptl_crystal_colour     colourless
_exptl_crystal_size_max     0.55
_exptl_crystal_size_mid     0.32
_exptl_crystal_size_min     0.22
_exptl_crystal_density_diffrn     1.455
_exptl_crystal_density_meas     ?
_exptl_crystal_density_method     'not measured'
_exptl_crystal_F_000     324
_exptl_absorpt_coefficient_mu     0.105
_exptl_absorpt_correction_type     none
_exptl_absorpt_process_details     ?
_exptl_absorpt_correction_T_min     ?
_exptl_absorpt_correction_T_max     ?
_exptl_special_details
;
;
_diffrn_ambient_temperature     193(2)
_diffrn_radiation_type     MoK\a
_diffrn_radiation_wavelength     0.71073
_diffrn_radiation_source     'fine-focus sealed tube'
_diffrn_radiation_monochromator     graphite
_diffrn_measurement_device_type     'Bruker SMART 1000 CCD area-detector'
_diffrn_measurement_method     '\f and \w'
_diffrn_detector_area_resol_mean     ?
_diffrn_reflns_number     6890
_diffrn_reflns_av_R_equivalents     0.0210
_diffrn_reflns_av_sigmaI/netI     0.0171
_diffrn_reflns_theta_min     3.06
_diffrn_reflns_theta_max     27.46
_diffrn_reflns_theta_full     27.46
_diffrn_measured_fraction_theta_max     0.996
_diffrn_measured_fraction_theta_full     0.996
_diffrn_reflns_limit_h_min     -8
_diffrn_reflns_limit_h_max     9
_diffrn_reflns_limit_k_min     -15
_diffrn_reflns_limit_k_max     15
_diffrn_reflns_limit_l_min     -11
_diffrn_reflns_limit_l_max     11
_diffrn_standards_number     ?
_diffrn_standards_interval_count     ?
_diffrn_standards_interval_time     ?
_diffrn_standards_decay_%     ?
_refine_special_details
;
Refinement of <i>F</i>^2^ against ALL reflections. The weighted <i>R</i>-factor
<i>wR</i> and goodness of fit <i>S</i> are based on <i>F</i>^2^, conventional
<i>R</i>-factors <i>R</i> are based on <i>F</i>, with <i>F</i> set to zero for
negative <i>F</i>^2^. The threshold expression of <i>F</i>^2^ >
\s(<i>F</i>^2^) is used only for calculating <i>R</i>-factors(gt) <i>etc</i>.
and is not relevant to the choice of reflections for refinement.
<i>R</i>-factors based on <i>F</i>^2^ are statistically about twice as large
as those based on <i>F</i>, and <i>R</i>- factors based on ALL data will be
even larger.
;
_reflns_number_total     1701
_reflns_number_gt     1627
_reflns_threshold_expression     I>2\s(I)
_refine_ls_structure_factor_coef     Fsqd
_refine_ls_matrix_type     full
_refine_ls_R_factor_all     0.0347
_refine_ls_R_factor_gt     0.0330
_refine_ls_wR_factor_gt     0.1003
_refine_ls_wR_factor_ref     0.1066
_refine_ls_goodness_of_fit_ref     0.992
_refine_ls_restrained_S_all     0.992
_refine_ls_number_reflns     1701
_refine_ls_number_parameters     208
_refine_ls_number_restraints     1
_refine_ls_hydrogen_treatment     constr
_refine_ls_weighting_scheme     calc
_refine_ls_weighting_details
                 'calc w=1/[\s^2^(Fo^2^)+(0.1000P)^2^] where P=(Fo^2^+2Fc^2^)/3'
_atom_sites_solution_hydrogens     geom
_atom_sites_solution_primary     direct
_atom_sites_solution_secondary     difmap
_refine_ls_shift/su_max     0.009
_refine_ls_shift/su_mean     0.002
_refine_diff_density_max     0.212
_refine_diff_density_min     -0.239
_refine_ls_extinction_method     none
_refine_ls_extinction_coef     ?
loop_
    _atom_type_symbol
    _atom_type_description
    _atom_type_scat_dispersion_real
    _atom_type_scat_dispersion_imag
    _atom_type_scat_source
    'C' 'C' 0.0033 0.0016
                         'International Tables Vol C Tables 4.2.6.8 and 6.1.1.4'
    'H' 'H' 0.0000 0.0000
                         'International Tables Vol C Tables 4.2.6.8 and 6.1.1.4'
    'N' 'N' 0.0061 0.0033
                         'International Tables Vol C Tables 4.2.6.8 and 6.1.1.4'
    'O' 'O' 0.0106 0.0060
                         'International Tables Vol C Tables 4.2.6.8 and 6.1.1.4'
_computing_data_collection     'SMART (Bruker, 2007)'
_computing_cell_refinement     'SAINT (Bruker, 2007)'
_computing_data_reduction     'SAINT (Bruker, 2007)'
_computing_structure_solution     'SHELXS97 (Sheldrick, 2008)'
_computing_structure_refinement     'SHELXL97 (Sheldrick, 2008)'
_computing_molecular_graphics     'ORTEP-3 (Farrugia, 1997)'
_computing_publication_material     'SHELXL97 (Sheldrick, 2008)'
loop_
    _atom_site_type_symbol
    _atom_site_label
    _atom_site_fract_x
    _atom_site_fract_y
    _atom_site_fract_z
    _atom_site_U_iso_or_equiv
    _atom_site_adp_type
    _atom_site_calc_flag
    _atom_site_refinement_flags
    _atom_site_occupancy
    _atom_site_symmetry_multiplicity
    _atom_site_disorder_assembly
    _atom_site_disorder_group
    O O2 0.4377(2) 0.08072(14) 0.31423(17) 0.0269(3) Uani d . 1 1 . .
    O O3 0.4521(2) 0.40192(14) 0.02123(17) 0.0227(3) Uani d . 1 1 . .
    O O1 0.6694(2) 0.51497(15) 0.29249(19) 0.0291(4) Uani d . 1 1 . .
    O O4 -0.0361(2) 0.06229(14) -0.25108(18) 0.0271(4) Uani d . 1 1 . .
    H H4A 0.0758 0.0542 -0.2604 0.041 Uiso calc R 1 1 . .
    N N2 0.4837(2) 0.24388(15) 0.19567(18) 0.0184(3) Uani d . 1 1 . .
    N N1 0.4887(2) 0.42631(15) 0.42617(18) 0.0205(4) Uani d . 1 1 . .
    H H1 0.5578 0.4610 0.5087 0.025 Uiso calc R 1 1 . .
    C C8 0.3244(3) 0.35791(17) 0.4353(2) 0.0186(4) Uani d . 1 1 . .
    C C9 0.2804(3) 0.24831(18) 0.3691(2) 0.0186(4) Uani d . 1 1 . .
    C C7 0.2100(3) 0.40240(19) 0.5227(2) 0.0216(4) Uani d . 1 1 . .
    H H7 0.2433 0.4733 0.5712 0.026 Uiso calc R 1 1 . .
    C C4 0.1162(3) 0.18798(19) 0.3878(2) 0.0236(4) Uani d . 1 1 . .
    H H4 0.0858 0.1152 0.3445 0.028 Uiso calc R 1 1 . .
    C C3 0.4063(3) 0.18510(18) 0.2913(2) 0.0192(4) Uani d . 1 1 . .
    C C12 0.1144(3) 0.22949(19) -0.1034(2) 0.0212(4) Uani d . 1 1 . .
    H H12 0.2423 0.1976 -0.0787 0.025 Uiso calc R 1 1 . .
    C C10 0.6209(3) 0.1863(2) 0.1253(2) 0.0257(4) Uani d . 1 1 . .
    H H10A 0.6350 0.1068 0.1554 0.038 Uiso calc R 1 1 . .
    H H10B 0.7499 0.2231 0.1592 0.038 Uiso calc R 1 1 . .
    H H10C 0.5671 0.1915 0.0154 0.038 Uiso calc R 1 1 . .
    C C16 -0.1031(3) 0.3876(2) -0.0884(2) 0.0241(4) Uani d . 1 1 . .
    H H16 -0.1207 0.4607 -0.0531 0.029 Uiso calc R 1 1 . .
    C C11 0.0875(3) 0.33865(18) -0.0492(2) 0.0201(4) Uani d . 1 1 . .
    C C14 -0.2433(3) 0.21769(19) -0.2334(2) 0.0234(4) Uani d . 1 1 . .
    H H14 -0.3541 0.1771 -0.2941 0.028 Uiso calc R 1 1 . .
    C C6 0.0469(3) 0.3415(2) 0.5378(2) 0.0247(4) Uani d . 1 1 . .
    H H6 -0.0307 0.3725 0.5941 0.030 Uiso calc R 1 1 . .
    C C13 -0.0508(3) 0.16860(19) -0.1948(2) 0.0208(4) Uani d . 1 1 . .
    C C17 0.2579(3) 0.40891(18) 0.0485(2) 0.0198(4) Uani d . 1 1 . .
    H H17 0.2200 0.4869 0.0695 0.024 Uiso calc R 1 1 . .
    C C15 -0.2672(3) 0.3264(2) -0.1808(2) 0.0252(4) Uani d . 1 1 . .
    H H15 -0.3946 0.3592 -0.2075 0.030 Uiso calc R 1 1 . .
    C C2 0.4422(3) 0.36451(16) 0.1645(2) 0.0180(4) Uani d . 1 1 . .
    C C5 -0.0007(3) 0.2341(2) 0.4688(2) 0.0267(5) Uani d . 1 1 . .
    H H5 -0.1113 0.1937 0.4774 0.032 Uiso calc R 1 1 . .
    C C1 0.5463(3) 0.44186(18) 0.2995(2) 0.0195(4) Uani d . 1 1 . .
loop_
    _atom_site_aniso_label
    _atom_site_aniso_U_11
    _atom_site_aniso_U_22
    _atom_site_aniso_U_33
    _atom_site_aniso_U_12
    _atom_site_aniso_U_13
    _atom_site_aniso_U_23
    O2 0.0382(8) 0.0157(7) 0.0268(7) 0.0038(6) 0.0100(6) 0.0041(6)
    O3 0.0288(7) 0.0214(7) 0.0222(7) 0.0002(5) 0.0139(5) 0.0024(6)
    O1 0.0309(8) 0.0236(8) 0.0359(8) -0.0097(6) 0.0149(6) -0.0027(7)
    O4 0.0268(7) 0.0222(8) 0.0341(8) -0.0028(6) 0.0121(6) -0.0060(6)
    N2 0.0227(7) 0.0155(8) 0.0180(7) 0.0029(6) 0.0077(6) 0.0006(7)
    N1 0.0236(8) 0.0174(8) 0.0189(8) -0.0052(6) 0.0044(6) -0.0034(6)
    C8 0.0194(9) 0.0184(9) 0.0169(8) -0.0022(7) 0.0042(7) 0.0015(7)
    C9 0.0225(8) 0.0181(9) 0.0144(8) 0.0006(7) 0.0046(7) 0.0022(7)
    C7 0.0273(9) 0.0183(9) 0.0180(8) 0.0001(7) 0.0052(7) -0.0012(7)
    C4 0.0251(9) 0.0204(10) 0.0234(9) -0.0063(8) 0.0050(7) 0.0004(8)
    C3 0.0220(9) 0.0140(9) 0.0188(8) 0.0025(7) 0.0021(6) 0.0016(7)
    C12 0.0234(9) 0.0216(10) 0.0186(8) 0.0041(7) 0.0065(7) 0.0022(7)
    C10 0.0248(10) 0.0251(11) 0.0290(9) 0.0094(8) 0.0113(7) -0.0007(8)
    C16 0.0289(10) 0.0229(10) 0.0216(9) 0.0058(8) 0.0096(8) 0.0013(8)
    C11 0.0256(9) 0.0208(10) 0.0149(8) 0.0012(7) 0.0076(7) 0.0007(7)
    C14 0.0204(9) 0.0291(12) 0.0213(9) -0.0014(7) 0.0071(7) 0.0018(8)
    C6 0.0277(10) 0.0291(11) 0.0202(9) 0.0014(8) 0.0117(8) 0.0027(8)
    C13 0.0265(9) 0.0187(9) 0.0195(8) -0.0010(8) 0.0105(7) 0.0000(7)
    C17 0.0263(10) 0.0163(9) 0.0178(8) 0.0017(7) 0.0085(7) 0.0028(7)
    C15 0.0234(10) 0.0300(12) 0.0230(10) 0.0054(8) 0.0082(8) 0.0030(8)
    C2 0.0220(9) 0.0143(9) 0.0193(8) 0.0005(7) 0.0087(7) 0.0016(7)
    C5 0.0263(10) 0.0300(12) 0.0252(10) -0.0084(9) 0.0101(8) 0.0025(9)
    C1 0.0200(8) 0.0149(9) 0.0238(9) 0.0001(6) 0.0069(7) -0.0002(7)
_geom_special_details
;
All e.s.d.'s (except the e.s.d. in the dihedral angle between two l.s. planes)
are estimated using the full covariance matrix. The cell e.s.d.'s are taken
into account individually in the estimation of e.s.d.'s in distances, angles
and torsion angles; correlations between e.s.d.'s in cell parameters are only
used when they are defined by crystal symmetry. An approximate (isotropic)
treatment of cell e.s.d.'s is used for estimating e.s.d.'s involving l.s.
planes.
;
loop_
    _geom_bond_atom_site_label_1
    _geom_bond_atom_site_label_2
    _geom_bond_site_symmetry_2
    _geom_bond_distance
    _geom_bond_publ_flag
    O2 C3 . 1.238(3) ?
    O3 C2 . 1.405(2) ?
    O3 C17 . 1.461(2) ?
    O1 C1 . 1.226(3) ?
    O4 C13 . 1.354(3) ?
    O4 H4A . 0.8200 ?
    N2 C3 . 1.350(3) ?
    N2 C2 . 1.441(2) ?
    N2 C10 . 1.474(2) ?
    N1 C1 . 1.354(3) ?
    N1 C8 . 1.422(2) ?
    N1 H1 . 0.8600 ?
    C8 C7 . 1.397(3) ?
    C8 C9 . 1.402(3) ?
    C9 C4 . 1.403(3) ?
    C9 C3 . 1.489(3) ?
    C7 C6 . 1.387(3) ?
    C7 H7 . 0.9300 ?
    C4 C5 . 1.373(3) ?
    C4 H4 . 0.9300 ?
    C12 C13 . 1.392(3) ?
    C12 C11 . 1.396(3) ?
    C12 H12 . 0.9300 ?
    C10 H10A . 0.9600 ?
    C10 H10B . 0.9600 ?
    C10 H10C . 0.9600 ?
    C16 C15 . 1.392(3) ?
    C16 C11 . 1.392(3) ?
    C16 H16 . 0.9300 ?
    C11 C17 . 1.492(3) ?
    C14 C15 . 1.380(3) ?
    C14 C13 . 1.404(3) ?
    C14 H14 . 0.9300 ?
    C6 C5 . 1.391(3) ?
    C6 H6 . 0.9300 ?
    C17 C2 . 1.486(3) ?
    C17 H17 . 0.9800 ?
    C15 H15 . 0.9300 ?
    C2 C1 . 1.518(3) ?
    C5 H5 . 0.9300 ?
loop_
    _geom_angle_atom_site_label_1
    _geom_angle_atom_site_label_2
    _geom_angle_atom_site_label_3
    _geom_angle_site_symmetry_1
    _geom_angle_site_symmetry_3
    _geom_angle
    _geom_angle_publ_flag
    C2 O3 C17 . . 62.43(12) ?
    C13 O4 H4A . . 109.5 ?
    C3 N2 C2 . . 121.51(17) ?
    C3 N2 C10 . . 120.16(17) ?
    C2 N2 C10 . . 118.28(17) ?
    C1 N1 C8 . . 125.99(16) ?
    C1 N1 H1 . . 117.0 ?
    C8 N1 H1 . . 117.0 ?
    C7 C8 C9 . . 119.68(18) ?
    C7 C8 N1 . . 116.53(18) ?
    C9 C8 N1 . . 123.70(17) ?
    C4 C9 C8 . . 118.62(18) ?
    C4 C9 C3 . . 116.31(19) ?
    C8 C9 C3 . . 124.83(17) ?
    C6 C7 C8 . . 120.4(2) ?
    C6 C7 H7 . . 119.8 ?
    C8 C7 H7 . . 119.8 ?
    C5 C4 C9 . . 121.4(2) ?
    C5 C4 H4 . . 119.3 ?
    C9 C4 H4 . . 119.3 ?
    O2 C3 N2 . . 121.27(19) ?
    O2 C3 C9 . . 120.14(19) ?
    N2 C3 C9 . . 118.58(18) ?
    C13 C12 C11 . . 119.76(18) ?
    C13 C12 H12 . . 120.1 ?
    C11 C12 H12 . . 120.1 ?
    N2 C10 H10A . . 109.5 ?
    N2 C10 H10B . . 109.5 ?
    H10A C10 H10B . . 109.5 ?
    N2 C10 H10C . . 109.5 ?
    H10A C10 H10C . . 109.5 ?
    H10B C10 H10C . . 109.5 ?
    C15 C16 C11 . . 119.5(2) ?
    C15 C16 H16 . . 120.2 ?
    C11 C16 H16 . . 120.2 ?
    C16 C11 C12 . . 120.29(19) ?
    C16 C11 C17 . . 117.10(18) ?
    C12 C11 C17 . . 122.59(17) ?
    C15 C14 C13 . . 119.7(2) ?
    C15 C14 H14 . . 120.1 ?
    C13 C14 H14 . . 120.1 ?
    C7 C6 C5 . . 119.99(19) ?
    C7 C6 H6 . . 120.0 ?
    C5 C6 H6 . . 120.0 ?
    O4 C13 C12 . . 122.98(18) ?
    O4 C13 C14 . . 117.11(18) ?
    C12 C13 C14 . . 119.9(2) ?
    O3 C17 C2 . . 56.95(11) ?
    O3 C17 C11 . . 118.78(16) ?
    C2 C17 C11 . . 126.41(18) ?
    O3 C17 H17 . . 114.1 ?
    C2 C17 H17 . . 114.1 ?
    C11 C17 H17 . . 114.1 ?
    C14 C15 C16 . . 120.80(18) ?
    C14 C15 H15 . . 119.6 ?
    C16 C15 H15 . . 119.6 ?
    O3 C2 N2 . . 114.81(16) ?
    O3 C2 C17 . . 60.63(12) ?
    N2 C2 C17 . . 123.77(17) ?
    O3 C2 C1 . . 115.22(16) ?
    N2 C2 C1 . . 113.46(16) ?
    C17 C2 C1 . . 117.85(17) ?
    C4 C5 C6 . . 119.79(19) ?
    C4 C5 H5 . . 120.1 ?
    C6 C5 H5 . . 120.1 ?
    O1 C1 N1 . . 122.65(19) ?
    O1 C1 C2 . . 122.34(19) ?
    N1 C1 C2 . . 114.97(17) ?
loop_
    _geom_hbond_atom_site_label_D
    _geom_hbond_atom_site_label_H
    _geom_hbond_atom_site_label_A
    _geom_hbond_site_symmetry_A
    _geom_hbond_distance_DH
    _geom_hbond_distance_HA
    _geom_hbond_distance_DA
    _geom_hbond_angle_DHA
    N1 H1 O2 2_656 0.86 2.13 2.893(2) 148
    O4 H4A O1 2_645 0.82 1.95 2.7689(17) 173
data_global
_journal_date_recd_electronic     2011-05-31
_journal_date_accepted     2011-06-08
_journal_name_full     'Acta Crystallographica, Section E'
_journal_year     2011
_journal_volume     67
_journal_issue      7
_journal_page_first     o1670
_journal_page_last     o1670
_journal_paper_category     QO
_journal_coeditor_code     XU5236
_publ_contact_author_name     'Qing-Yan Xu'
_publ_contact_author_address
;
Laboratory of Microbial Pharmaceutical Engineering
Shool of Life Sciences
Xiamen University
Xiamen 361005
People's Republic of China
;
_publ_contact_author_email     'xuqingyan@xmu.edu.cn'
_publ_contact_author_fax     ?
_publ_contact_author_phone     '+8605922181722'
_publ_section_title
;\
3'-(3-Hydroxyphenyl)-4-methylspiro[benzo[<i>e</i>][1,4]diazepine-3,2'-oxirane]-\
2,5(1<i>H</i>,4<i>H</i>)-dione
;
loop_
    _publ_author_name
    _publ_author_address
    'Jun-Liang Liu'
;
Laboratory of Microbial Pharmaceutical Engineering
School of Life Sciences
Xiamen University
Xiamen 361005
People's Republic of China
;
    'Zhi-Yu Hu'
;
Laboratory of Microbial Pharmaceutical Engineering
School of Life Sciences
Xiamen University
Xiamen 361005
People's Republic of China
;
    'Qing-Yan Xu'
;
Laboratory of Microbial Pharmaceutical Engineering
School of Life Sciences
Xiamen University
Xiamen 361005
People's Republic of China
;
