# Supplementary material for: 3′-(3-Hy­droxy­phen­yl)-4-methyl­spiro­[benzo[e][1,4]diazepine-3,2′-oxirane]-2,5(1H,4H)-dione
Source: Acta Crystallogr Sect E Struct Rep Online. 2011 Jun 18;67(Pt 7):o1670. doi: 10.1107/S1600536811022161 (PMC3152106; doi:10.1107/S1600536811022161)
Supplement: Supplementary file 2 [file e-67-o1670-Isup2.hkl]

# 
# h,k,l, Fc-squared, Fo-squared, sigma(Fo-squared) and status flag 
# 
data_I
_shelx_title ' a in P2(1)' 
_shelx_refln_list_code          4 
_shelx_F_calc_maximum       79.87 
_exptl_crystal_F_000       324.00 
_reflns_d_resolution_high  0.7706 
 
loop_ 
 _symmetry_equiv_pos_as_xyz 
 'x, y, z' 
 '-x, y+1/2, -z' 
 
_cell_length_a     7.0066 
_cell_length_b    11.6160 
_cell_length_c     9.1568 
_cell_angle_alpha  90.000 
_cell_angle_beta  108.157 
_cell_angle_gamma  90.000 
 
_shelx_F_squared_multiplier     1.000 
 
loop_ 
 _refln_index_h 
 _refln_index_k 
 _refln_index_l 
 _refln_F_squared_calc 
 _refln_F_squared_meas 
 _refln_F_squared_sigma 
 _refln_observed_status 
   1   0   0      518.90      522.39      5.35 o 
   2   0   0     2033.29     1894.82     40.20 o 
   3   0   0        3.97        3.06      1.07 o 
   4   0   0      304.32      339.85      4.05 o 
   5   0   0      145.86      170.89      3.97 o 
   6   0   0       90.66       76.93      2.73 o 
   7   0   0        2.55        2.96      1.25 o 
   8   0   0        2.72        3.29      2.34 o 
   1   1   0      766.55      761.24      8.34 o 
   2   1   0      130.36      141.85      2.05 o 
   3   1   0      400.34      438.16      2.61 o 
   4   1   0       67.95       62.78      0.63 o 
   5   1   0      176.51      175.07      3.99 o 
   6   1   0      262.73      247.45      4.63 o 
   7   1   0       30.32       31.53      1.77 o 
   8   1   0       14.89       19.10      1.53 o 
   0   2   0     2688.92     2464.88     30.88 o 
   1   2   0     1015.68     1017.54      7.16 o 
   2   2   0       64.47       63.25      0.51 o 
   3   2   0      332.32      344.81      2.20 o 
   4   2   0      218.99      226.60      1.57 o 
   5   2   0      174.56      176.00      2.00 o 
   6   2   0       40.75       39.46      1.20 o 
   7   2   0        7.52       11.11      1.17 o 
   8   2   0       82.28       78.74      6.24 o 
   1   3   0      736.33      761.67      6.19 o 
   2   3   0     1065.47     1111.20      7.65 o 
   3   3   0      248.31      249.64      1.68 o 
   4   3   0      322.43      345.66      2.53 o 
   5   3   0       56.83       51.57      0.63 o 
   6   3   0       30.43       28.55      0.47 o 
   7   3   0       95.62      103.35      3.07 o 
   8   3   0       32.12       28.82      2.54 o 
   0   4   0     1642.42     1564.34     20.05 o 
   1   4   0      484.08      452.67      3.87 o 
   2   4   0      203.88      204.76      1.80 o 
   3   4   0      547.12      555.93      4.00 o 
   4   4   0       21.42       19.28      0.63 o 
   5   4   0        7.81        8.70      0.37 o 
   6   4   0       85.37       80.14      1.28 o 
   7   4   0        4.78        5.98      0.89 o 
   8   4   0      101.02       99.55      3.59 o 
   1   5   0      379.95      416.65      3.72 o 
   2   5   0      101.00      111.78      1.15 o 
   3   5   0      121.21      115.22      1.14 o 
   4   5   0        7.81        8.41      0.36 o 
   5   5   0       12.81       13.38      0.45 o 
   6   5   0       65.25       59.44      0.69 o 
   7   5   0       31.05       30.16      1.36 o 
   8   5   0        0.46        1.62      1.12 o 
   0   6   0     3132.17     3262.66     47.73 o 
   1   6   0      368.41      406.86      4.49 o 
   2   6   0      280.45      287.65      3.21 o 
   3   6   0      573.39      555.82      4.82 o 
   4   6   0      518.31      524.68      4.47 o 
   5   6   0        2.63        3.35      0.36 o 
   6   6   0       22.11       19.72      0.61 o 
   7   6   0        8.54        9.97      1.64 o 
   1   7   0      135.77      143.79      1.84 o 
   2   7   0      105.88       99.09      1.39 o 
   3   7   0      356.61      333.48      3.17 o 
   4   7   0       92.81       91.68      1.30 o 
   5   7   0      187.08      172.26      2.10 o 
   6   7   0       59.96       58.01      0.95 o 
   7   7   0       26.06       25.40      2.83 o 
   0   8   0      117.52       98.89      2.34 o 
   1   8   0       35.47       45.21      1.23 o 
   2   8   0      145.20      138.10      1.70 o 
   3   8   0        8.61        7.27      0.62 o 
   4   8   0        4.86        5.28      0.54 o 
   5   8   0       50.85       50.68      1.26 o 
   6   8   0       51.43       49.44      1.01 o 
   7   8   0       11.60       13.01      2.51 o 
   1   9   0       23.29       21.61      1.01 o 
   2   9   0      159.49      154.24      2.04 o 
   3   9   0      187.95      185.21      2.27 o 
   4   9   0      461.94      444.68      4.46 o 
   5   9   0       24.30       25.63      0.82 o 
   6   9   0       17.52       17.77      0.91 o 
   0  10   0        7.45        6.37      1.55 o 
   1  10   0       25.89       28.36      1.46 o 
   2  10   0      167.81      156.33      2.07 o 
   3  10   0       25.95       26.83      0.96 o 
   4  10   0      145.49      140.98      2.21 o 
   5  10   0       68.48       72.93      1.37 o 
   6  10   0       33.75       36.77      1.23 o 
   1  11   0        5.74        5.19      1.06 o 
   2  11   0       32.24       36.78      1.29 o 
   3  11   0        0.36        0.84      0.54 o 
   4  11   0        6.03        5.34      0.83 o 
   5  11   0        2.19        1.21      0.59 o 
   0  12   0      305.98      292.89     18.41 o 
   1  12   0      129.40      115.69      4.81 o 
   2  12   0       19.64       18.25      1.03 o 
   3  12   0        7.90        7.95      0.91 o 
   4  12   0      134.43      135.98      3.06 o 
   5  12   0       15.23       19.41      1.07 o 
   1  13   0       71.90       71.20      3.40 o 
   2  13   0       32.91       37.40      1.65 o 
   3  13   0        6.67        7.37      1.07 o 
   4  13   0       37.55       43.14      1.59 o 
   0  14   0       10.20        9.08      1.93 o 
   1  14   0       23.97       28.45      1.75 o 
   2  14   0       19.83       21.14      1.33 o 
   3  14   0        1.25        2.27      0.92 o 
  -8   0   1       68.33       75.06      3.30 o 
  -7   0   1        0.43        0.60      0.92 o 
  -6   0   1      305.98      307.73      2.81 o 
  -5   0   1      405.87      376.04      4.29 o 
  -4   0   1      217.90      232.70      4.21 o 
  -3   0   1        8.77        8.21      0.20 o 
  -2   0   1        3.91        2.53      0.48 o 
  -1   0   1      901.39      887.51      6.40 o 
   1   0   1     1514.86     1440.71     38.03 o 
   2   0   1        4.93        3.78      0.44 o 
   3   0   1      486.89      504.13      8.67 o 
   4   0   1       32.43       27.58      1.31 o 
   5   0   1      703.50      690.48     13.73 o 
   6   0   1       87.84       95.78      4.29 o 
   7   0   1        0.99        1.58      1.22 o 
   8   0   1        8.40       10.50      2.05 o 
  -8   1   1       23.97       24.69      1.52 o 
  -7   1   1       20.34       22.06      1.50 o 
  -6   1   1      269.98      286.66      1.86 o 
  -5   1   1      132.62      139.00      1.08 o 
  -4   1   1      410.55      420.98      2.52 o 
  -3   1   1      279.98      293.63      1.87 o 
  -2   1   1     1059.17     1006.01      6.46 o 
  -1   1   1     1601.47     1482.76     15.48 o 
   1   1   1     6379.15     5225.84     52.73 o 
   2   1   1      641.88      653.55      6.96 o 
   3   1   1      508.34      469.94      3.67 o 
   4   1   1      113.33      106.01      1.52 o 
   5   1   1       17.70       16.03      1.47 o 
   6   1   1        6.30        5.73      1.09 o 
   7   1   1       18.19       17.25      1.66 o 
   8   1   1       16.45       18.72      1.67 o 
  -8   2   1        3.24        2.42      1.14 o 
  -7   2   1       49.77       48.85      0.55 o 
  -6   2   1      315.88      317.35      3.28 o 
  -5   2   1      218.59      195.63      1.77 o 
  -4   2   1       18.76       23.39      0.40 o 
  -3   2   1     1315.61     1398.34      9.88 o 
  -2   2   1      279.12      280.29      2.66 o 
  -1   2   1       57.92       63.77      1.37 o 
   0   2   1      195.25      206.18      1.52 o 
   1   2   1     2278.82     2288.29     16.62 o 
   2   2   1      629.39      643.33      5.11 o 
   3   2   1       34.95       39.41      0.51 o 
   4   2   1       60.88       63.75      1.40 o 
   5   2   1       49.81       53.16      1.24 o 
   6   2   1       55.11       55.08      2.02 o 
   7   2   1      131.97      136.20      3.18 o 
   8   2   1       13.59       15.88      3.48 o 
  -8   3   1       45.02       44.42      2.08 o 
  -7   3   1       32.48       31.55      0.75 o 
  -6   3   1        6.75        8.13      0.29 o 
  -5   3   1       46.96       51.87      0.58 o 
  -4   3   1      220.37      238.52      1.73 o 
  -3   3   1      602.43      605.02      4.50 o 
  -2   3   1      214.83      214.01      1.57 o 
  -1   3   1      816.28      801.82      6.60 o 
   0   3   1     1128.70     1144.87      9.71 o 
   1   3   1      667.74      638.15      4.16 o 
   2   3   1      343.55      360.97      2.36 o 
   3   3   1      340.56      390.04      3.18 o 
   4   3   1        3.58        1.62      0.40 o 
   5   3   1       73.29       65.18      0.95 o 
   6   3   1       73.82       74.80      1.96 o 
   7   3   1       28.74       33.01      1.66 o 
   8   3   1       11.94       15.48      2.22 o 
  -8   4   1       11.83       12.56      1.68 o 
  -7   4   1       93.27       93.23      1.24 o 
  -6   4   1       75.41       64.11      0.84 o 
  -5   4   1       18.73       20.02      0.40 o 
  -4   4   1       47.41       55.09      1.21 o 
  -3   4   1      409.86      442.75      3.82 o 
  -2   4   1       61.80       64.36      0.72 o 
  -1   4   1      163.80      154.01      1.51 o 
   0   4   1      181.38      195.93      1.77 o 
   1   4   1      222.53      224.11      1.74 o 
   2   4   1      250.16      275.15      1.93 o 
   3   4   1      215.16      246.00      1.79 o 
   4   4   1       50.14       47.86      0.51 o 
   5   4   1       54.09       59.13      1.04 o 
   6   4   1       24.54       25.24      0.51 o 
   7   4   1       35.72       39.54      1.95 o 
   8   4   1        6.14        6.47      1.89 o 
  -8   5   1        1.03        2.10      1.64 o 
  -7   5   1        2.18        2.11      0.35 o 
  -6   5   1       33.33       30.87      0.62 o 
  -5   5   1       80.50       81.87      1.03 o 
  -4   5   1      114.50      107.50      1.36 o 
  -3   5   1      260.06      259.87      2.24 o 
  -2   5   1      328.67      347.97      2.81 o 
  -1   5   1      412.04      419.67      4.27 o 
   0   5   1       68.02       79.40      1.15 o 
   1   5   1      154.22      174.72      1.63 o 
   2   5   1       82.05      101.57      1.03 o 
   3   5   1       52.80       55.95      0.70 o 
   4   5   1      244.96      244.50      1.96 o 
   5   5   1      174.85      174.78      2.14 o 
   6   5   1       44.99       47.18      1.25 o 
   7   5   1       17.94       20.65      1.62 o 
  -8   6   1        7.18        7.45      3.34 o 
  -7   6   1       25.37       23.75      0.70 o 
  -6   6   1       59.24       52.72      0.90 o 
  -5   6   1       64.19       56.81      1.07 o 
  -4   6   1       57.82       50.68      1.02 o 
  -3   6   1        7.22        6.07      0.42 o 
  -2   6   1      164.61      179.27      1.95 o 
  -1   6   1       62.53       49.66      1.00 o 
   0   6   1       54.69       50.61      0.93 o 
   1   6   1      323.76      354.00      2.98 o 
   2   6   1      103.14      109.84      1.33 o 
   3   6   1      282.17      263.49      2.44 o 
   4   6   1       85.24       87.85      1.08 o 
   5   6   1      217.06      204.75      1.75 o 
   6   6   1        4.61        3.13      0.32 o 
   7   6   1        3.63        2.81      0.90 o 
  -7   7   1       13.80       13.25      0.85 o 
  -6   7   1       30.19       30.34      0.84 o 
  -5   7   1       83.19       81.30      1.27 o 
  -4   7   1      296.10      288.48      2.75 o 
  -3   7   1        9.56       11.71      0.61 o 
  -2   7   1      161.01      157.47      1.95 o 
  -1   7   1      146.93      152.43      1.92 o 
   0   7   1      236.49      275.65      3.61 o 
   1   7   1      361.71      376.79      3.43 o 
   2   7   1       54.52       47.44      0.87 o 
   3   7   1      170.27      164.01      1.85 o 
   4   7   1      220.97      221.79      2.23 o 
   5   7   1        8.42        8.43      0.46 o 
   6   7   1        8.39        7.55      1.01 o 
   7   7   1        0.84       -0.15      1.91 o 
  -7   8   1       14.20       11.45      1.13 o 
  -6   8   1       45.64       42.93      1.27 o 
  -5   8   1       17.94       17.31      1.05 o 
  -4   8   1      168.12      162.30      1.88 o 
  -3   8   1      501.32      488.46      4.66 o 
  -2   8   1      408.40      387.68      4.53 o 
  -1   8   1      190.69      208.94      2.61 o 
   0   8   1       63.31       65.83      1.49 o 
   1   8   1       19.68       23.91      0.93 o 
   2   8   1      242.58      236.39      2.56 o 
   3   8   1      150.69      147.36      1.84 o 
   4   8   1       10.50       10.98      0.61 o 
   5   8   1       24.08       22.30      0.74 o 
   6   8   1       11.67       11.90      0.61 o 
   7   8   1       21.84       22.93      2.97 o 
  -7   9   1       13.66       14.91      1.11 o 
  -6   9   1       16.98       19.48      0.80 o 
  -5   9   1       23.87       22.92      0.93 o 
  -4   9   1      295.12      299.06      3.47 o 
  -3   9   1      114.93      108.81      1.59 o 
  -2   9   1       60.53       66.84      1.46 o 
  -1   9   1       49.38       53.05      1.48 o 
   0   9   1       26.88       24.31      1.06 o 
   1   9   1       63.46       58.65      1.50 o 
   2   9   1      499.21      514.52      5.15 o 
   3   9   1       79.84       78.18      1.37 o 
   4   9   1       29.72       32.35      0.94 o 
   5   9   1       24.62       27.54      0.93 o 
   6   9   1       27.05       29.72      1.02 o 
  -6  10   1       15.39       15.77      1.03 o 
  -5  10   1       20.76       23.59      1.23 o 
  -4  10   1       23.69       24.15      0.99 o 
  -3  10   1      399.59      405.34      4.82 o 
  -2  10   1       60.99       57.88      2.04 o 
  -1  10   1       53.62       46.96      1.49 o 
   0  10   1       46.14       36.66      1.31 o 
   1  10   1       44.75       40.45      1.07 o 
   2  10   1       66.53       58.75      1.33 o 
   3  10   1      214.16      216.74      2.58 o 
   4  10   1       89.81       91.81      1.61 o 
   5  10   1        8.66        8.37      0.68 o 
   6  10   1       26.99       28.46      1.30 o 
  -6  11   1       95.59      101.35      2.15 o 
  -5  11   1        4.38        4.11      0.79 o 
  -4  11   1        4.89        4.63      0.85 o 
  -3  11   1       72.24       77.62      1.57 o 
  -2  11   1       49.50       54.09      1.56 o 
  -1  11   1      209.16      196.59      5.51 o 
   0  11   1      192.60      184.71      4.31 o 
   1  11   1      276.34      270.14      3.91 o 
   2  11   1       33.32       32.07      1.18 o 
   3  11   1       58.84       58.54      1.36 o 
   4  11   1       41.47       44.25      1.39 o 
   5  11   1       68.89       69.28      2.06 o 
  -5  12   1       33.47       35.83      1.74 o 
  -4  12   1        5.72        4.56      1.06 o 
  -3  12   1       21.76       23.14      1.35 o 
  -2  12   1       17.02       19.41      1.33 o 
  -1  12   1        8.13        6.29      1.02 o 
   0  12   1       78.76       81.02      3.50 o 
   1  12   1       35.06       37.01      1.25 o 
   2  12   1       19.30       19.89      1.14 o 
   3  12   1        2.46        1.26      0.68 o 
   4  12   1       18.34       20.34      1.12 o 
  -4  13   1       11.61       14.35      1.71 o 
  -3  13   1       20.19       18.69      1.24 o 
  -2  13   1        9.34       10.96      1.11 o 
  -1  13   1       18.16       20.35      1.55 o 
   0  13   1       39.51       32.77      1.81 o 
   1  13   1        3.22        2.86      0.87 o 
   2  13   1        1.35        2.86      0.88 o 
   3  13   1        2.09        2.20      0.83 o 
   4  13   1       19.39       23.64      3.59 o 
  -3  14   1        6.66        6.18      1.04 o 
  -2  14   1       37.40       42.53      2.01 o 
  -1  14   1       10.19        8.40      1.42 o 
   0  14   1       25.62       29.47      1.81 o 
   1  14   1       58.57       60.02      3.41 o 
   2  14   1        7.05        7.11      1.07 o 
   0  15   1       46.24       54.45      4.88 o 
  -8   0   2        0.38        0.15      1.34 o 
  -7   0   2       23.60       21.91      0.55 o 
  -6   0   2       15.53       19.23      0.97 o 
  -5   0   2       79.78       76.61      1.14 o 
  -4   0   2       14.86       21.17      0.41 o 
  -3   0   2      686.11      699.54      5.59 o 
  -2   0   2        0.09        0.21      0.11 o 
  -1   0   2      565.22      559.25      5.94 o 
   0   0   2       54.75       51.47      0.66 o 
   1   0   2     1129.51     1185.27     13.00 o 
   2   0   2       51.58       43.78      1.25 o 
   3   0   2        0.17        0.18      0.68 o 
   4   0   2        1.47        4.56      1.44 o 
   5   0   2      198.74      202.70      5.02 o 
   6   0   2        0.79        0.39      0.95 o 
   7   0   2       61.35       64.64      3.31 o 
   8   0   2        5.94        7.41      2.07 o 
  -8   1   2       14.10       12.51      1.19 o 
  -7   1   2       44.41       43.60      0.50 o 
  -6   1   2        3.79        4.09      0.34 o 
  -5   1   2       24.35       22.55      0.38 o 
  -4   1   2      326.68      321.11      2.06 o 
  -3   1   2      112.24      106.57      0.72 o 
  -2   1   2     1087.13     1092.37      7.15 o 
  -1   1   2     4527.78     3983.46     39.16 o 
   0   1   2     1601.39     1591.18     13.12 o 
   1   1   2     1447.53     1445.30     11.83 o 
   2   1   2      725.14      774.14      9.66 o 
   3   1   2       59.46       52.76      0.47 o 
   4   1   2      221.21      229.30      3.44 o 
   5   1   2      511.82      498.77      7.65 o 
   6   1   2      181.83      173.14      3.41 o 
   7   1   2       48.13       48.27      2.03 o 
   8   1   2       40.29       42.41      2.67 o 
  -8   2   2       16.04       16.42      1.08 o 
  -7   2   2      223.54      207.37      2.20 o 
  -6   2   2      208.58      215.14      1.74 o 
  -5   2   2      157.70      166.34      1.51 o 
  -4   2   2      359.72      412.94      2.67 o 
  -3   2   2      821.12      870.50      6.47 o 
  -2   2   2      363.22      343.73      3.89 o 
  -1   2   2     1269.18     1200.76     14.25 o 
   0   2   2     5260.26     4611.40     46.04 o 
   1   2   2     2947.74     2890.83     24.18 o 
   2   2   2      560.44      504.96      4.39 o 
   3   2   2      522.65      544.59      3.76 o 
   4   2   2      234.44      222.59      2.51 o 
   5   2   2       66.47       72.37      2.61 o 
   6   2   2        6.56        8.74      1.28 o 
   7   2   2        4.92        5.78      1.83 o 
  -8   3   2       37.84       39.02      1.77 o 
  -7   3   2       21.58       19.64      0.43 o 
  -6   3   2       41.43       41.41      0.60 o 
  -5   3   2       96.80       93.57      0.85 o 
  -4   3   2       24.83       28.71      0.43 o 
  -3   3   2      229.62      259.64      3.06 o 
  -2   3   2      597.18      580.69      5.60 o 
  -1   3   2      240.04      239.92      2.54 o 
   0   3   2      157.46      152.39      1.25 o 
   1   3   2      919.28      977.50      7.30 o 
   2   3   2      789.30      827.14      6.20 o 
   3   3   2      170.27      161.77      1.35 o 
   4   3   2       14.92       12.38      0.37 o 
   5   3   2      123.70      126.36      2.33 o 
   6   3   2       19.29       18.95      2.39 o 
   7   3   2      139.40      146.16      3.51 o 
  -8   4   2        2.03        2.92      1.03 o 
  -7   4   2      214.53      203.80      2.39 o 
  -6   4   2       15.56       14.45      0.43 o 
  -5   4   2       74.93       68.69      0.84 o 
  -4   4   2       66.95       71.85      1.38 o 
  -3   4   2       25.88       29.86      0.62 o 
  -2   4   2       55.87       50.69      1.10 o 
  -1   4   2      129.59      121.26      1.22 o 
   0   4   2     1441.04     1443.59     11.39 o 
   1   4   2      381.52      404.06      3.07 o 
   2   4   2      291.63      279.12      1.99 o 
   3   4   2       20.60       26.74      0.48 o 
   4   4   2      103.83       97.14      0.97 o 
   5   4   2      208.42      197.47      3.56 o 
   6   4   2       30.10       31.31      1.29 o 
   7   4   2        8.99        6.09      1.19 o 
  -8   5   2        1.50        1.31      1.50 o 
  -7   5   2       12.40       11.41      0.43 o 
  -6   5   2       10.15       10.53      0.46 o 
  -5   5   2       78.81       79.55      0.94 o 
  -4   5   2      378.16      388.43      6.84 o 
  -3   5   2      190.47      174.82      1.84 o 
  -2   5   2      173.91      171.35      2.06 o 
  -1   5   2      934.50     1006.51      9.25 o 
   0   5   2       37.58       44.07      0.65 o 
   1   5   2      147.04      155.31      1.38 o 
   2   5   2       80.87       75.22      0.79 o 
   3   5   2        3.54        5.23      0.31 o 
   4   5   2      177.75      197.31      1.98 o 
   5   5   2      173.17      156.85      2.66 o 
   6   5   2        4.35        5.78      0.55 o 
   7   5   2       36.76       40.41      1.66 o 
  -8   6   2        8.66       10.66      2.32 o 
  -7   6   2       18.63       20.62      0.84 o 
  -6   6   2        9.12        7.16      0.44 o 
  -5   6   2        6.52        5.75      0.44 o 
  -4   6   2       18.68       17.67      0.68 o 
  -3   6   2       69.14       71.65      1.29 o 
  -2   6   2       79.57      101.25      1.33 o 
  -1   6   2      107.84      107.48      1.90 o 
   0   6   2       60.24       51.69      1.07 o 
   1   6   2       58.82       53.23      0.77 o 
   2   6   2      135.81      131.97      1.49 o 
   3   6   2        8.03        6.01      0.42 o 
   4   6   2       33.00       29.68      0.62 o 
   5   6   2      105.64      103.05      1.20 o 
   6   6   2        5.16        5.23      0.66 o 
   7   6   2       22.01       23.45      1.81 o 
  -7   7   2       10.57        9.90      0.54 o 
  -6   7   2       24.26       21.62      0.65 o 
  -5   7   2       82.11       74.86      1.87 o 
  -4   7   2      364.19      335.17      3.72 o 
  -3   7   2        1.89        1.72      0.47 o 
  -2   7   2      224.45      209.51      2.51 o 
  -1   7   2      192.72      206.30      2.85 o 
   0   7   2       64.47       84.07      1.36 o 
   1   7   2        5.92        6.95      0.46 o 
   2   7   2      300.23      313.11      2.90 o 
   3   7   2      231.58      225.94      2.26 o 
   4   7   2      447.48      418.22      4.70 o 
   5   7   2       23.53       26.87      0.75 o 
   6   7   2       63.35       54.50      2.79 o 
   7   7   2       14.68       15.16      2.64 o 
  -7   8   2        7.31        8.57      0.60 o 
  -6   8   2       72.88       74.37      1.64 o 
  -5   8   2       36.95       36.73      1.12 o 
  -4   8   2      270.53      251.79      2.96 o 
  -3   8   2      524.58      484.93      4.54 o 
  -2   8   2       10.70       13.90      0.87 o 
  -1   8   2      193.03      199.70      2.80 o 
   0   8   2      167.84      193.09      2.47 o 
   1   8   2      621.59      610.30      5.48 o 
   2   8   2      114.91      109.92      1.45 o 
   3   8   2      380.25      373.34      3.70 o 
   4   8   2       62.04       57.67      1.02 o 
   5   8   2       69.10       70.69      1.66 o 
   6   8   2       27.72       29.86      1.49 o 
  -7   9   2       25.56       27.00      1.03 o 
  -6   9   2       29.20       28.16      0.96 o 
  -5   9   2       15.01       15.16      1.07 o 
  -4   9   2        6.16        6.69      0.81 o 
  -3   9   2      188.40      179.75      2.19 o 
  -2   9   2      182.45      177.47      2.96 o 
  -1   9   2       15.82       21.09      1.13 o 
   0   9   2       66.10       75.47      1.67 o 
   1   9   2      191.12      173.89      2.07 o 
   2   9   2      132.46      122.71      1.65 o 
   3   9   2       47.67       43.57      1.08 o 
   4   9   2       22.88       21.56      0.80 o 
   5   9   2       27.75       26.18      1.00 o 
   6   9   2        2.66        4.82      1.07 o 
  -6  10   2       13.87       16.24      0.98 o 
  -5  10   2       17.77       20.37      1.03 o 
  -4  10   2      175.97      175.24      2.58 o 
  -3  10   2      316.77      306.73      3.51 o 
  -2  10   2       62.48       53.92      1.74 o 
  -1  10   2       79.09       75.11      2.09 o 
   0  10   2      121.46      104.65      1.96 o 
   1  10   2       73.01       71.82      1.36 o 
   2  10   2      479.91      469.06      4.87 o 
   3  10   2        8.88        9.98      0.84 o 
   4  10   2        9.96        8.42      0.68 o 
   5  10   2       20.16       17.60      0.90 o 
  -6  11   2        8.55        5.98      1.68 o 
  -5  11   2       44.79       45.81      1.61 o 
  -4  11   2      188.15      198.67      3.01 o 
  -3  11   2      101.27       98.05      1.75 o 
  -2  11   2       13.20       13.80      1.30 o 
  -1  11   2      119.68      116.99      3.71 o 
   0  11   2       76.79       73.53      2.52 o 
   1  11   2      131.60      120.39      2.58 o 
   2  11   2       25.35       24.84      1.00 o 
   3  11   2       21.05       24.56      1.10 o 
   4  11   2       42.96       45.66      1.23 o 
   5  11   2       32.98       34.19      1.24 o 
  -5  12   2        8.35        8.10      1.17 o 
  -4  12   2       46.44       45.05      1.62 o 
  -3  12   2       37.29       37.23      1.30 o 
  -2  12   2        0.92        1.35      0.77 o 
  -1  12   2        4.04        5.28      0.99 o 
   0  12   2       27.57       28.16      1.60 o 
   1  12   2      111.61      107.97      3.70 o 
   2  12   2        5.65        5.50      0.96 o 
   3  12   2       10.54       10.03      1.37 o 
   4  12   2        8.65        8.28      1.48 o 
  -4  13   2       19.21       22.18      2.16 o 
  -3  13   2        1.40        0.96      0.75 o 
  -2  13   2       18.41       18.41      1.56 o 
  -1  13   2       20.33       19.73      1.55 o 
   0  13   2        2.74        2.78      0.75 o 
   1  13   2       31.29       34.72      1.38 o 
   2  13   2       16.97       16.13      1.10 o 
   3  13   2       20.04       19.23      1.16 o 
  -3  14   2       66.24       74.57      2.61 o 
  -2  14   2        6.10        6.40      1.26 o 
  -1  14   2       33.32       33.67      1.98 o 
   0  14   2       98.59       93.38      4.36 o 
   1  14   2       24.66       28.02      1.55 o 
   2  14   2        7.08        7.42      1.04 o 
  -9   0   3        3.96        0.02      0.83 o 
  -8   0   3      116.20      113.65      3.64 o 
  -7   0   3      118.12      113.99      3.43 o 
  -6   0   3      544.69      515.31     10.79 o 
  -5   0   3      305.43      277.65      2.85 o 
  -4   0   3      132.23      145.10      1.88 o 
  -3   0   3      306.56      316.53      2.53 o 
  -2   0   3      232.85      260.12      2.31 o 
  -1   0   3      686.32      688.01      7.84 o 
   0   0   3       22.30       17.70      0.44 o 
   1   0   3      534.52      571.82      6.19 o 
   2   0   3       68.57       71.75      0.94 o 
   3   0   3       36.72       41.62      1.94 o 
   4   0   3      101.25      115.16      3.12 o 
   5   0   3       12.45       16.42      1.61 o 
   6   0   3       58.10       51.95      2.72 o 
   7   0   3        3.81        4.51      1.69 o 
  -9   1   3       10.92       11.20      6.88 o 
  -8   1   3        3.34        1.67      0.68 o 
  -7   1   3      177.46      180.63      2.05 o 
  -6   1   3       37.14       38.71      0.73 o 
  -5   1   3       11.17        8.94      0.30 o 
  -4   1   3       76.09       91.35      0.74 o 
  -3   1   3      234.08      246.04      1.56 o 
  -2   1   3      390.16      398.74      3.30 o 
  -1   1   3     1309.31     1303.55     11.25 o 
   0   1   3      596.51      582.10      4.13 o 
   1   1   3     2234.99     2242.46     20.38 o 
   2   1   3      279.12      275.71      2.53 o 
   3   1   3      528.16      515.06      3.58 o 
   4   1   3      241.70      240.50      3.75 o 
   5   1   3       23.38       22.16      1.23 o 
   6   1   3        4.51        5.37      1.05 o 
   7   1   3       32.28       34.23      2.27 o 
  -8   2   3       22.77       22.08      0.69 o 
  -7   2   3        8.72        6.90      0.45 o 
  -6   2   3        5.18        4.90      0.39 o 
  -5   2   3       21.95       24.41      0.48 o 
  -4   2   3       40.18       41.77      0.60 o 
  -3   2   3      244.63      247.81      1.89 o 
  -2   2   3      183.47      195.41      1.55 o 
  -1   2   3      797.00      780.80      7.59 o 
   0   2   3     1524.59     1519.92     13.12 o 
   1   2   3      795.07      817.09      6.01 o 
   2   2   3      598.39      597.59      4.06 o 
   3   2   3       51.44       54.80      0.68 o 
   4   2   3       75.69       75.82      0.86 o 
   5   2   3       67.50       70.40      1.91 o 
   6   2   3       25.68       25.64      1.75 o 
   7   2   3       14.57       14.67      1.83 o 
  -8   3   3        7.63        3.82      2.80 o 
  -7   3   3       40.45       45.34      0.75 o 
  -6   3   3      359.81      336.33      4.01 o 
  -5   3   3       86.71       87.92      0.92 o 
  -4   3   3      132.74      121.35      1.06 o 
  -3   3   3      715.27      786.62      6.07 o 
  -2   3   3      553.92      586.39      9.00 o 
  -1   3   3      514.69      517.37     14.24 o 
   0   3   3       99.00       89.83      0.80 o 
   1   3   3      499.82      545.67      4.09 o 
   2   3   3      127.35      148.35      1.12 o 
   3   3   3       68.83       54.19      0.62 o 
   4   3   3       10.19        8.72      0.25 o 
   5   3   3       10.51       11.83      1.24 o 
   6   3   3        4.88        4.34      1.03 o 
   7   3   3        9.28        7.93      1.35 o 
  -8   4   3        5.01        3.75      1.11 o 
  -7   4   3      129.66      119.76      2.18 o 
  -6   4   3      116.53      116.26      1.24 o 
  -5   4   3       72.29       73.16      0.86 o 
  -4   4   3       37.82       44.44      0.62 o 
  -3   4   3      208.80      232.85      3.36 o 
  -2   4   3      705.72      765.09      7.81 o 
  -1   4   3       90.79       93.79      0.88 o 
   0   4   3        1.12        1.20      0.20 o 
   1   4   3       74.03       88.68      0.87 o 
   2   4   3      293.65      320.80      2.57 o 
   3   4   3      188.93      186.44      1.65 o 
   4   4   3       22.42       22.56      0.49 o 
   5   4   3      105.31      111.16      1.93 o 
   6   4   3       30.48       31.36      3.49 o 
   7   4   3        8.60       13.91      1.52 o 
  -8   5   3        1.28        0.84      0.49 o 
  -7   5   3       19.04       17.50      0.55 o 
  -6   5   3        2.96        2.48      0.39 o 
  -5   5   3        5.98        6.95      0.42 o 
  -4   5   3       87.43       86.33      1.36 o 
  -3   5   3      194.93      206.33      2.22 o 
  -2   5   3      248.28      233.22      2.79 o 
  -1   5   3      463.53      460.80      5.46 o 
   0   5   3      386.60      427.21      3.97 o 
   1   5   3      262.75      263.50      2.55 o 
   2   5   3       37.62       46.33      0.72 o 
   3   5   3       36.26       43.49      0.77 o 
   4   5   3      151.48      138.95      2.01 o 
   5   5   3       23.25       22.11      0.38 o 
   6   5   3       12.78       13.06      2.21 o 
   7   5   3        8.38        6.88      1.33 o 
  -8   6   3        7.44        9.00      0.99 o 
  -7   6   3        6.28        6.44      0.54 o 
  -6   6   3      120.72      108.66      1.34 o 
  -5   6   3      202.27      182.12      2.26 o 
  -4   6   3       32.32       29.37      0.65 o 
  -3   6   3       38.02       38.03      1.10 o 
  -2   6   3       18.11       25.61      1.58 o 
  -1   6   3       66.43       68.44      1.48 o 
   0   6   3      146.87      182.12      1.89 o 
   1   6   3       86.89       85.54      1.18 o 
   2   6   3       27.33       30.99      0.90 o 
   3   6   3       15.87       14.70      0.52 o 
   4   6   3       78.48       76.55      1.03 o 
   5   6   3       63.41       61.56      1.04 o 
   6   6   3       50.44       49.02      3.13 o 
  -8   7   3       11.68       12.42      1.17 o 
  -7   7   3       35.19       32.62      0.85 o 
  -6   7   3        5.99        5.45      0.53 o 
  -5   7   3       47.80       46.09      1.02 o 
  -4   7   3      217.08      226.54      2.93 o 
  -3   7   3       94.92       87.08      1.68 o 
  -2   7   3       39.20       42.87      1.24 o 
  -1   7   3       48.74       54.06      1.36 o 
   0   7   3       47.36       44.20      0.85 o 
   1   7   3      175.14      179.14      2.48 o 
   2   7   3       42.39       44.33      0.97 o 
   3   7   3       46.88       50.92      1.17 o 
   4   7   3       34.88       35.73      0.92 o 
   5   7   3       67.46       67.48      1.07 o 
   6   7   3       40.18       44.24      1.88 o 
  -7   8   3        5.34        4.52      0.57 o 
  -6   8   3       48.15       45.33      1.09 o 
  -5   8   3       16.22       14.40      0.69 o 
  -4   8   3      118.28      113.90      1.78 o 
  -3   8   3      225.77      215.89      5.31 o 
  -2   8   3      408.24      383.51      8.83 o 
  -1   8   3      288.97      305.41      5.31 o 
   0   8   3      124.69      112.55      1.46 o 
   1   8   3      180.76      182.50      2.36 o 
   2   8   3       63.60       54.97      1.04 o 
   3   8   3       45.26       39.36      1.05 o 
   4   8   3       42.77       42.87      1.41 o 
   5   8   3       44.72       44.05      1.00 o 
   6   8   3       32.30       31.79      2.84 o 
  -7   9   3       17.79       16.83      0.89 o 
  -6   9   3       11.33       12.90      0.73 o 
  -5   9   3      155.65      151.14      3.10 o 
  -4   9   3      120.54      114.76      2.00 o 
  -3   9   3      570.19      563.63      7.37 o 
  -2   9   3      320.35      313.19      5.82 o 
  -1   9   3       85.18       76.14      1.59 o 
   0   9   3       48.33       49.79      1.05 o 
   1   9   3       82.25       82.59      1.30 o 
   2   9   3       53.60       50.03      1.03 o 
   3   9   3      113.29      109.20      1.86 o 
   4   9   3       30.85       33.97      1.21 o 
   5   9   3        6.36        7.03      0.78 o 
  -6  10   3       25.84       26.90      1.27 o 
  -5  10   3        5.62        5.84      0.90 o 
  -4  10   3      104.59      100.80      2.03 o 
  -3  10   3       64.48       67.15      2.04 o 
  -2  10   3      512.14      464.39      9.27 o 
  -1  10   3       30.12       31.03      1.53 o 
   0  10   3       96.84       84.08      1.38 o 
   1  10   3       25.25       24.77      0.86 o 
   2  10   3       75.63       69.04      1.39 o 
   3  10   3       31.81       31.57      0.97 o 
   4  10   3        6.73        6.69      0.85 o 
   5  10   3       24.45       26.91      1.46 o 
  -6  11   3        5.74        5.70      1.04 o 
  -5  11   3        4.50        5.15      1.10 o 
  -4  11   3      103.94       96.34      2.02 o 
  -3  11   3       36.97       38.93      1.66 o 
  -2  11   3       29.44       32.80      1.63 o 
  -1  11   3       16.24       13.23      1.14 o 
   0  11   3        2.30        1.94      0.54 o 
   1  11   3       37.48       35.83      1.51 o 
   2  11   3       14.06       13.35      1.83 o 
   3  11   3       22.73       20.53      0.96 o 
   4  11   3       76.32       87.26      2.77 o 
  -5  12   3        2.26        2.57      0.94 o 
  -4  12   3       18.42       18.74      1.27 o 
  -3  12   3       70.41       68.56      2.24 o 
  -2  12   3       36.52       34.07      1.50 o 
  -1  12   3       74.53       71.87      3.37 o 
   0  12   3       21.14       23.14      1.06 o 
   1  12   3       31.57       28.97      1.12 o 
   2  12   3        6.30        4.26      0.94 o 
   3  12   3       63.43       70.96      2.07 o 
   4  12   3        5.04        2.03      1.16 o 
  -4  13   3       11.10       12.22      1.51 o 
  -3  13   3       69.31       75.63      2.28 o 
  -2  13   3       16.58       16.66      1.89 o 
  -1  13   3      112.15      124.90      5.66 o 
   0  13   3       22.86       23.89      1.15 o 
   1  13   3       29.78       32.70      1.35 o 
   2  13   3       71.91       79.90      2.04 o 
   3  13   3       42.04       45.16      2.06 o 
  -3  14   3       11.73       12.73      1.55 o 
  -2  14   3       48.23       55.76      2.72 o 
  -1  14   3        3.96        3.74      0.87 o 
   0  14   3        3.59        4.25      1.09 o 
   1  14   3       12.07       14.51      1.16 o 
  -9   0   4        0.81        0.03      0.77 o 
  -8   0   4        2.58        2.53      0.90 o 
  -7   0   4      111.82      115.75      3.12 o 
  -6   0   4      100.28      104.23      2.19 o 
  -5   0   4      234.30      228.81      3.86 o 
  -4   0   4       46.61       49.62      0.87 o 
  -3   0   4       44.83       34.60      0.58 o 
  -2   0   4      360.02      375.42      4.58 o 
  -1   0   4       27.38       31.10      0.72 o 
   0   0   4      356.13      363.80      4.39 o 
   1   0   4      101.16      112.49      1.45 o 
   2   0   4       62.50       63.92      0.80 o 
   3   0   4       38.99       34.12      1.53 o 
   4   0   4      474.36      459.59      9.52 o 
   5   0   4       78.34       72.37      2.86 o 
   6   0   4       22.80       21.87      2.17 o 
   7   0   4        7.03        6.44      1.93 o 
  -9   1   4       16.02       15.95      1.31 o 
  -8   1   4        6.50        6.23      1.31 o 
  -7   1   4        1.92        2.06      0.43 o 
  -6   1   4      368.17      367.03      3.30 o 
  -5   1   4      276.09      270.44      2.29 o 
  -4   1   4      186.53      194.91      1.40 o 
  -3   1   4       22.63       22.03      0.70 o 
  -2   1   4     1609.20     1695.11     15.66 o 
  -1   1   4       49.77       60.33      0.79 o 
   0   1   4        3.44        3.28      0.23 o 
   1   1   4      124.66      142.20      1.15 o 
   2   1   4      302.15      316.31      2.71 o 
   3   1   4      140.69      147.37      1.45 o 
   4   1   4       42.51       40.66      1.78 o 
   5   1   4      112.70      111.73      2.56 o 
   6   1   4        7.01        9.89      1.26 o 
   7   1   4       15.79       14.01      1.98 o 
  -9   2   4       20.22       22.07      2.94 o 
  -8   2   4        5.79        5.22      0.77 o 
  -7   2   4       17.30       19.22      0.58 o 
  -6   2   4       53.65       61.55      1.00 o 
  -5   2   4        6.57        8.27      0.42 o 
  -4   2   4      129.32      116.36      1.38 o 
  -3   2   4      331.39      340.37      3.10 o 
  -2   2   4      468.97      483.34      4.92 o 
  -1   2   4      187.18      184.74      1.48 o 
   0   2   4      390.12      408.08      3.34 o 
   1   2   4       50.99       61.01      0.92 o 
   2   2   4      575.15      596.07      4.47 o 
   3   2   4        5.90        6.21      0.25 o 
   4   2   4       88.99       85.62      1.20 o 
   5   2   4       82.56       84.51      2.23 o 
   6   2   4       44.72       46.04      1.95 o 
   7   2   4       19.95       23.61      2.96 o 
  -8   3   4      137.45      129.74      2.95 o 
  -7   3   4      117.33      115.22      1.53 o 
  -6   3   4       67.49       58.48      0.86 o 
  -5   3   4       11.02       10.79      0.42 o 
  -4   3   4      157.17      152.26      1.51 o 
  -3   3   4       54.75       52.63      0.55 o 
  -2   3   4      339.03      377.31      4.06 o 
  -1   3   4      694.02      696.71      7.11 o 
   0   3   4      530.29      525.26      4.81 o 
   1   3   4      352.98      382.62      3.03 o 
   2   3   4      219.12      248.00      2.04 o 
   3   3   4      155.62      152.58      1.33 o 
   4   3   4      153.37      157.93      2.56 o 
   5   3   4       30.64       30.79      1.73 o 
   6   3   4       42.21       44.61      2.31 o 
  -8   4   4       28.82       31.44      0.76 o 
  -7   4   4       18.21       19.49      0.57 o 
  -6   4   4       44.46       48.92      0.75 o 
  -5   4   4        2.86        3.47      0.34 o 
  -4   4   4      236.87      225.40      1.84 o 
  -3   4   4      437.96      431.01      3.44 o 
  -2   4   4      182.40      234.17      2.31 o 
  -1   4   4      116.39      114.48      1.19 o 
   0   4   4       40.55       48.82      0.56 o 
   1   4   4      578.17      541.60      3.96 o 
   2   4   4       32.37       31.72      0.54 o 
   3   4   4       35.05       28.69      0.48 o 
   4   4   4       18.03       18.02      0.69 o 
   5   4   4       76.47       72.20      1.26 o 
   6   4   4        8.74        6.74      1.23 o 
  -8   5   4        5.78        3.66      0.63 o 
  -7   5   4       34.39       33.12      0.75 o 
  -6   5   4      134.66      120.01      1.72 o 
  -5   5   4      104.72       90.04      1.10 o 
  -4   5   4       43.03       45.43      0.70 o 
  -3   5   4       26.34       27.56      1.25 o 
  -2   5   4       61.19       64.92      1.39 o 
  -1   5   4        7.04        8.31      0.37 o 
   0   5   4      114.29      109.71      1.71 o 
   1   5   4      282.64      296.60      2.55 o 
   2   5   4      271.84      294.16      2.58 o 
   3   5   4       19.66       19.04      0.47 o 
   4   5   4      119.55      114.41      1.27 o 
   5   5   4       76.21       74.73      2.17 o 
   6   5   4       22.74       25.12      1.94 o 
  -8   6   4        1.95        1.02      0.41 o 
  -7   6   4        7.88        6.28      0.54 o 
  -6   6   4        3.96        3.86      0.46 o 
  -5   6   4      296.92      286.92      2.98 o 
  -4   6   4      212.79      200.32      4.20 o 
  -3   6   4       65.94       57.39      1.30 o 
  -2   6   4       12.31       10.41      0.80 o 
  -1   6   4      257.32      243.89      2.60 o 
   0   6   4       79.08       74.20      1.21 o 
   1   6   4      278.54      264.05      2.91 o 
   2   6   4       31.18       28.26      0.62 o 
   3   6   4        6.18        4.29      0.42 o 
   4   6   4      171.53      155.40      1.81 o 
   5   6   4        8.01        7.91      0.49 o 
   6   6   4        4.72        6.15      1.26 o 
  -8   7   4        9.11        8.64      0.83 o 
  -7   7   4       25.38       24.93      0.80 o 
  -6   7   4        4.54        5.60      0.52 o 
  -5   7   4       48.97       44.57      0.83 o 
  -4   7   4        5.29        5.37      0.45 o 
  -3   7   4        4.92        3.95      0.86 o 
  -2   7   4      366.07      382.42      6.11 o 
  -1   7   4        2.02        2.01      0.37 o 
   0   7   4       71.88       74.23      1.27 o 
   1   7   4      185.51      177.57      2.10 o 
   2   7   4       12.16       12.94      0.71 o 
   3   7   4        2.37        2.29      0.53 o 
   4   7   4       45.53       45.14      1.14 o 
   5   7   4        6.84        8.20      0.63 o 
   6   7   4        5.11        7.57      1.14 o 
  -7   8   4       49.19       50.49      1.29 o 
  -6   8   4       51.83       52.57      1.21 o 
  -5   8   4       22.47       21.34      0.92 o 
  -4   8   4       14.10       11.73      0.82 o 
  -3   8   4       78.64       83.60      1.96 o 
  -2   8   4       81.76       93.58      1.99 o 
  -1   8   4       50.33       52.88      1.16 o 
   0   8   4       49.35       46.07      1.16 o 
   1   8   4      184.32      185.57      2.84 o 
   2   8   4      123.97      119.97      1.71 o 
   3   8   4        0.67        0.30      0.38 o 
   4   8   4       20.37       21.42      0.89 o 
   5   8   4        8.35        8.34      0.76 o 
  -7   9   4       27.72       27.28      1.11 o 
  -6   9   4       46.95       40.90      1.11 o 
  -5   9   4        8.51        8.79      1.41 o 
  -4   9   4      101.09       92.46      1.82 o 
  -3   9   4       10.07       10.52      0.99 o 
  -2   9   4      112.88      117.27      2.82 o 
  -1   9   4      292.71      262.98      4.37 o 
   0   9   4      431.99      409.71      4.72 o 
   1   9   4       58.51       68.06      1.33 o 
   2   9   4       31.88       36.97      1.25 o 
   3   9   4        1.01        0.55      0.50 o 
   4   9   4       51.87       51.67      1.36 o 
   5   9   4        7.71        7.26      0.98 o 
  -6  10   4       65.00       65.10      1.65 o 
  -5  10   4       51.04       49.73      1.13 o 
  -4  10   4       12.67       11.27      1.00 o 
  -3  10   4       25.06       22.52      1.76 o 
  -2  10   4      145.10      153.20      3.26 o 
  -1  10   4       50.89       49.46      1.15 o 
   0  10   4       25.68       25.26      0.94 o 
   1  10   4      244.05      236.32      3.03 o 
   2  10   4       43.38       40.95      1.22 o 
   3  10   4       84.90       89.07      1.99 o 
   4  10   4       76.66       75.17      1.85 o 
  -6  11   4       28.81       33.81      1.53 o 
  -5  11   4       48.23       46.21      1.79 o 
  -4  11   4       45.63       41.05      1.61 o 
  -3  11   4       54.53       53.95      1.89 o 
  -2  11   4      212.04      208.71      3.77 o 
  -1  11   4       55.67       50.02      1.33 o 
   0  11   4        3.09        3.36      0.66 o 
   1  11   4        1.11        1.44      0.72 o 
   2  11   4      103.14      111.79      2.35 o 
   3  11   4       20.27       21.26      1.21 o 
   4  11   4       12.81       14.25      2.57 o 
  -5  12   4       40.96       44.17      1.76 o 
  -4  12   4       74.15       84.13      2.24 o 
  -3  12   4        3.49        3.82      1.07 o 
  -2  12   4        1.25        0.66      0.51 o 
  -1  12   4       37.35       35.39      1.26 o 
   0  12   4       55.77       54.38      1.53 o 
   1  12   4       30.33       35.14      1.46 o 
   2  12   4       95.52      105.74      2.20 o 
   3  12   4        3.77        2.60      1.36 o 
  -4  13   4       38.71       36.99      1.87 o 
  -3  13   4        5.03        5.38      1.47 o 
  -2  13   4        0.99        1.46      0.70 o 
  -1  13   4       28.21       29.97      1.60 o 
   0  13   4       27.15       30.24      1.44 o 
   1  13   4       43.98       52.64      2.37 o 
   2  13   4       23.24       25.09      1.60 o 
  -2  14   4        3.48        4.48      0.90 o 
  -1  14   4       30.97       31.04      2.05 o 
   0  14   4       14.43       21.67      1.72 o 
  -8   0   5        3.30        3.37      1.07 o 
  -7   0   5        3.88        3.98      0.82 o 
  -6   0   5       27.10       27.15      1.74 o 
  -5   0   5      190.13      176.91      3.16 o 
  -4   0   5      406.48      420.29      4.52 o 
  -3   0   5      188.68      198.41      2.16 o 
  -2   0   5       47.95       42.45      1.03 o 
  -1   0   5       10.86       17.40      0.79 o 
   0   0   5       21.28       16.70      0.75 o 
   1   0   5       25.94       19.17      0.63 o 
   2   0   5       51.33       48.59      0.88 o 
   3   0   5        5.68        5.43      0.48 o 
   4   0   5      160.44      166.47      2.96 o 
   5   0   5       43.47       44.98      2.48 o 
   6   0   5        0.00       -0.20      1.07 o 
  -9   1   5        1.74        0.02      0.68 o 
  -8   1   5       95.55      102.07      2.11 o 
  -7   1   5       36.01       37.60      0.95 o 
  -6   1   5      474.76      465.64      5.26 o 
  -5   1   5      118.49      117.26      1.29 o 
  -4   1   5      222.38      249.79      2.00 o 
  -3   1   5      201.88      207.58      1.90 o 
  -2   1   5      364.92      386.73      3.64 o 
  -1   1   5      478.55      496.00      4.61 o 
   0   1   5      457.55      446.25      4.33 o 
   1   1   5       74.61       79.96      0.86 o 
   2   1   5      103.93      108.06      1.42 o 
   3   1   5      234.27      233.51      3.43 o 
   4   1   5        7.57        7.59      0.29 o 
   5   1   5        8.29        7.07      1.07 o 
   6   1   5        9.57        9.29      1.34 o 
  -8   2   5       54.24       57.56      1.30 o 
  -7   2   5       53.96       54.43      0.97 o 
  -6   2   5      114.31      113.18      1.51 o 
  -5   2   5      300.53      289.89      2.66 o 
  -4   2   5        5.28        6.29      0.56 o 
  -3   2   5       35.57       39.59      0.92 o 
  -2   2   5      179.12      174.79      2.16 o 
  -1   2   5      978.10     1012.36      9.81 o 
   0   2   5      384.66      363.94      3.16 o 
   1   2   5      497.06      523.46      4.59 o 
   2   2   5       84.29       92.69      1.11 o 
   3   2   5       31.52       29.82      0.50 o 
   4   2   5      106.84      107.14      1.93 o 
   5   2   5       27.77       31.72      1.86 o 
   6   2   5       41.74       44.88      3.04 o 
  -8   3   5       49.28       50.97      0.91 o 
  -7   3   5        3.78        3.35      0.45 o 
  -6   3   5       18.90       17.45      0.70 o 
  -5   3   5      230.95      217.60      2.26 o 
  -4   3   5       69.80       69.20      1.33 o 
  -3   3   5      233.73      251.27      3.01 o 
  -2   3   5      908.14      878.82      9.67 o 
  -1   3   5      375.19      397.20      3.30 o 
   0   3   5       34.11       41.24      0.61 o 
   1   3   5      401.16      404.41      3.70 o 
   2   3   5      158.34      148.52      1.44 o 
   3   3   5       26.34       26.01      0.59 o 
   4   3   5       14.86       13.79      0.46 o 
   5   3   5       27.83       29.24      1.58 o 
   6   3   5       30.79       38.29      2.40 o 
  -8   4   5       13.70       10.91      0.65 o 
  -7   4   5       81.65       82.29      1.25 o 
  -6   4   5        2.43        2.57      0.38 o 
  -5   4   5       25.64       28.82      0.61 o 
  -4   4   5        0.26        0.48      0.15 o 
  -3   4   5       16.53       14.97      0.76 o 
  -2   4   5       60.36       61.84      1.35 o 
  -1   4   5      124.84      137.32      1.89 o 
   0   4   5       28.60       30.56      0.51 o 
   1   4   5       60.35       59.98      0.77 o 
   2   4   5      216.14      203.02      1.90 o 
   3   4   5      134.76      127.22      1.74 o 
   4   4   5       77.00       75.98      1.94 o 
   5   4   5       92.76       87.73      4.67 o 
   6   4   5       46.68       47.80      2.21 o 
  -8   5   5        3.79        3.73      0.63 o 
  -7   5   5       50.64       48.99      0.90 o 
  -6   5   5      124.71      113.32      1.37 o 
  -5   5   5      166.88      171.63      1.86 o 
  -4   5   5      159.08      165.66      1.45 o 
  -3   5   5      142.59      136.91      1.88 o 
  -2   5   5      429.03      427.00      4.49 o 
  -1   5   5       18.52       15.32      0.65 o 
   0   5   5       36.76       38.78      0.67 o 
   1   5   5        4.51        4.41      0.32 o 
   2   5   5      141.57      136.92      1.35 o 
   3   5   5       92.56       84.98      0.99 o 
   4   5   5        7.92        6.15      0.35 o 
   5   5   5       66.49       71.66      3.87 o 
   6   5   5       25.94       28.41      1.84 o 
  -8   6   5        4.53        3.46      0.96 o 
  -7   6   5       12.45       12.97      0.59 o 
  -6   6   5       31.78       27.37      0.82 o 
  -5   6   5       60.69       63.07      0.89 o 
  -4   6   5      214.38      194.41      2.54 o 
  -3   6   5      110.37      101.20      1.63 o 
  -2   6   5       92.92       95.16      3.77 o 
  -1   6   5      160.65      163.16      2.27 o 
   0   6   5        8.58        8.74      0.44 o 
   1   6   5      405.79      395.13      3.49 o 
   2   6   5       56.73       57.34      0.81 o 
   3   6   5       16.22       20.07      0.56 o 
   4   6   5        2.49        1.70      0.46 o 
   5   6   5       57.00       61.59      2.55 o 
  -7   7   5       22.90       22.94      0.80 o 
  -6   7   5       19.88       16.33      0.72 o 
  -5   7   5      125.01      114.04      1.43 o 
  -4   7   5      291.73      269.10      5.81 o 
  -3   7   5       88.24       84.57      1.09 o 
  -2   7   5      296.95      304.69      4.29 o 
  -1   7   5        0.48        0.37      0.33 o 
   0   7   5      263.97      260.00      2.87 o 
   1   7   5       66.55       59.60      1.16 o 
   2   7   5       51.23       49.20      1.09 o 
   3   7   5       18.11       17.61      0.72 o 
   4   7   5        9.13        9.25      0.53 o 
   5   7   5       41.63       40.07      2.49 o 
  -7   8   5        6.23        4.99      0.89 o 
  -6   8   5       46.98       41.12      0.87 o 
  -5   8   5       82.95       74.04      1.46 o 
  -4   8   5       14.53       16.07      0.67 o 
  -3   8   5       43.77       41.34      1.40 o 
  -2   8   5      298.92      283.58      2.94 o 
  -1   8   5      374.17      369.05      4.84 o 
   0   8   5       16.47       15.78      0.66 o 
   1   8   5      180.68      172.73      2.17 o 
   2   8   5      109.42      100.34      1.59 o 
   3   8   5       68.31       67.14      1.41 o 
   4   8   5        0.59        0.87      0.41 o 
   5   8   5       96.21      103.23      4.36 o 
  -7   9   5       22.58       22.90      1.03 o 
  -6   9   5       25.41       23.43      0.82 o 
  -5   9   5        2.36        1.52      0.52 o 
  -4   9   5       31.00       29.77      0.75 o 
  -3   9   5       42.50       36.78      1.52 o 
  -2   9   5       40.62       34.96      0.95 o 
  -1   9   5       50.48       52.30      1.21 o 
   0   9   5       18.07       19.69      0.79 o 
   1   9   5       61.48       55.78      1.25 o 
   2   9   5       30.53       27.28      0.95 o 
   3   9   5        6.65        6.65      0.77 o 
   4   9   5       67.92       67.64      1.35 o 
  -6  10   5       72.06       76.00      1.75 o 
  -5  10   5       80.89       81.95      3.30 o 
  -4  10   5       15.79       13.93      1.09 o 
  -3  10   5       42.53       37.71      1.94 o 
  -2  10   5        7.42        6.22      0.52 o 
  -1  10   5      158.45      164.76      3.46 o 
   0  10   5       43.48       44.44      1.50 o 
   1  10   5       60.71       56.42      1.42 o 
   2  10   5       11.97       11.13      1.97 o 
   3  10   5       10.95       10.27      3.32 o 
   4  10   5       54.63       62.36      2.09 o 
  -5  11   5        8.81       12.14      1.80 o 
  -4  11   5        8.73        8.06      1.05 o 
  -3  11   5       34.27       36.59      1.02 o 
  -2  11   5       97.07       98.01      1.81 o 
  -1  11   5       27.47       28.40      1.08 o 
   0  11   5       28.09       33.11      1.21 o 
   1  11   5       70.80       66.19      1.74 o 
   2  11   5       63.98       64.04      1.89 o 
   3  11   5       31.91       31.06      1.38 o 
  -4  12   5       14.78       15.11      1.28 o 
  -3  12   5       50.52       50.68      2.34 o 
  -2  12   5       24.08       28.34      1.06 o 
  -1  12   5       97.57      100.41      2.31 o 
   0  12   5        6.37        7.05      0.86 o 
   1  12   5      110.80      121.10      2.31 o 
   2  12   5       31.33       33.42      1.61 o 
  -3  13   5       11.01       11.03      1.50 o 
  -2  13   5        6.57        7.82      1.51 o 
  -1  13   5       70.36       76.40      2.15 o 
   0  13   5        2.84        3.76      0.86 o 
   1  13   5       15.64       13.29      2.20 o 
  -8   0   6       68.35       78.78      4.24 o 
  -7   0   6       81.20       86.10      4.94 o 
  -6   0   6       27.07       25.51      0.85 o 
  -5   0   6      390.04      408.27      4.75 o 
  -4   0   6      135.01      118.27      1.83 o 
  -3   0   6       64.86       59.16      1.18 o 
  -2   0   6       40.43       44.16      1.23 o 
  -1   0   6       13.03       17.40      0.82 o 
   0   0   6        0.00        0.11      0.34 o 
   1   0   6     1215.68     1228.26     22.71 o 
   2   0   6        2.17        1.55      0.36 o 
   3   0   6        1.20        0.76      0.55 o 
   4   0   6        3.70        5.34      0.70 o 
   5   0   6        0.09        1.06      1.22 o 
   6   0   6        0.20        1.68      1.52 o 
  -8   1   6       17.52       17.26      1.12 o 
  -7   1   6       22.28       23.08      0.88 o 
  -6   1   6       36.06       39.94      0.91 o 
  -5   1   6      561.65      554.51      5.98 o 
  -4   1   6      299.60      307.93      2.95 o 
  -3   1   6      280.99      303.76      3.25 o 
  -2   1   6        5.88        7.70      0.51 o 
  -1   1   6       10.94       11.04      0.60 o 
   0   1   6       12.70       14.03      0.50 o 
   1   1   6        0.87        0.93      0.26 o 
   2   1   6       59.50       67.38      0.91 o 
   3   1   6       39.44       42.87      0.80 o 
   4   1   6       12.84       12.05      0.37 o 
   5   1   6       24.63       25.89      1.60 o 
   6   1   6       21.26       26.16      1.87 o 
  -8   2   6       17.31       20.06      1.44 o 
  -7   2   6       76.58       76.86      1.39 o 
  -6   2   6       38.93       40.35      1.05 o 
  -5   2   6      424.02      445.74      4.85 o 
  -4   2   6      191.12      197.39      2.28 o 
  -3   2   6       55.65       54.12      1.23 o 
  -2   2   6      347.19      397.49      4.58 o 
  -1   2   6       32.74       35.22      0.54 o 
   0   2   6       12.94       13.59      0.46 o 
   1   2   6        3.59        4.84      0.42 o 
   2   2   6       20.38       22.26      0.66 o 
   3   2   6       10.83       13.58      0.41 o 
   4   2   6      144.38      147.32      2.20 o 
   5   2   6       12.11       11.86      1.33 o 
  -8   3   6        4.64        4.28      1.04 o 
  -7   3   6       28.19       28.61      1.39 o 
  -6   3   6        4.39        4.23      0.56 o 
  -5   3   6       75.74       77.96      1.37 o 
  -4   3   6       74.66       73.61      1.35 o 
  -3   3   6       59.60       71.85      1.45 o 
  -2   3   6      192.79      193.36      2.80 o 
  -1   3   6       42.61       45.53      0.84 o 
   0   3   6      108.39      104.80      1.27 o 
   1   3   6      156.55      147.87      1.68 o 
   2   3   6       59.28       62.91      0.89 o 
   3   3   6      428.41      430.16      3.64 o 
   4   3   6        1.12        1.25      0.23 o 
   5   3   6      164.98      168.70      3.76 o 
  -8   4   6      118.86      125.49      1.69 o 
  -7   4   6       16.00       16.36      0.69 o 
  -6   4   6        1.52        1.09      0.29 o 
  -5   4   6      284.33      266.65      3.76 o 
  -4   4   6       48.14       54.44      1.15 o 
  -3   4   6      289.47      306.49      3.90 o 
  -2   4   6      107.88      100.66      3.29 o 
  -1   4   6      480.53      484.73      7.07 o 
   0   4   6       28.95       28.09      0.58 o 
   1   4   6       18.09       27.61      0.80 o 
   2   4   6       12.29       17.07      0.80 o 
   3   4   6        8.35        8.71      0.51 o 
   4   4   6       26.78       24.33      0.60 o 
   5   4   6        2.26        2.14      0.97 o 
  -8   5   6        6.11        5.87      0.98 o 
  -7   5   6       36.58       34.34      0.77 o 
  -6   5   6       40.62       42.04      0.84 o 
  -5   5   6      265.67      235.60      2.99 o 
  -4   5   6      139.64      142.78      1.73 o 
  -3   5   6       48.55       51.77      1.14 o 
  -2   5   6       70.98       62.92      1.23 o 
  -1   5   6      103.50      103.95      1.62 o 
   0   5   6      156.09      140.17      1.80 o 
   1   5   6       10.55       10.75      0.44 o 
   2   5   6       72.53       66.49      1.02 o 
   3   5   6       66.44       63.76      0.99 o 
   4   5   6       11.17       10.43      0.48 o 
   5   5   6       26.32       29.31      1.74 o 
  -8   6   6       68.52       69.47      1.61 o 
  -7   6   6        3.97        2.86      0.49 o 
  -6   6   6       42.94       41.52      0.88 o 
  -5   6   6       84.11       82.22      1.61 o 
  -4   6   6      111.98      110.22      1.75 o 
  -3   6   6      100.51       94.12      1.60 o 
  -2   6   6       49.57       48.14      1.16 o 
  -1   6   6       35.48       32.03      1.11 o 
   0   6   6       26.28       31.09      0.98 o 
   1   6   6      293.18      255.86      2.84 o 
   2   6   6        0.42        0.14      0.30 o 
   3   6   6        9.04        7.61      0.65 o 
   4   6   6        5.36        3.85      0.59 o 
   5   6   6       13.17       15.86      1.49 o 
  -7   7   6       17.30       15.99      1.01 o 
  -6   7   6        7.88        5.01      1.89 o 
  -5   7   6      238.07      210.87      2.37 o 
  -4   7   6       74.61       64.06      1.53 o 
  -3   7   6      218.07      205.94      2.84 o 
  -2   7   6      105.04       95.34      1.68 o 
  -1   7   6      260.26      258.29      3.11 o 
   0   7   6      298.21      296.46      2.83 o 
   1   7   6       20.87       24.56      0.73 o 
   2   7   6       17.82       16.10      0.75 o 
   3   7   6        2.19        1.90      0.41 o 
   4   7   6       14.15       11.71      0.61 o 
  -7   8   6        0.06        0.22      0.53 o 
  -6   8   6        1.42        1.70      0.61 o 
  -5   8   6       15.54       14.03      0.89 o 
  -4   8   6       29.34       30.59      1.23 o 
  -3   8   6       18.58       21.21      1.02 o 
  -2   8   6       79.18       82.32      2.23 o 
  -1   8   6       91.56       88.88      1.94 o 
   0   8   6       17.80       17.33      0.63 o 
   1   8   6       15.57       11.60      0.64 o 
   2   8   6       87.95       77.10      1.40 o 
   3   8   6        0.74        0.98      0.49 o 
   4   8   6       32.29       30.79      1.06 o 
  -6   9   6       15.40       14.40      1.02 o 
  -5   9   6       11.83       13.54      0.92 o 
  -4   9   6       32.69       33.13      1.40 o 
  -3   9   6      128.93      119.12      2.89 o 
  -2   9   6       22.44       20.68      0.57 o 
  -1   9   6       85.43       77.69      1.27 o 
   0   9   6       37.12       32.66      0.91 o 
   1   9   6      107.10       97.84      1.78 o 
   2   9   6       10.99        9.29      0.69 o 
   3   9   6        0.15        0.49      0.45 o 
  -6  10   6       11.95        9.55      1.72 o 
  -5  10   6       15.62       15.31      1.04 o 
  -4  10   6        8.86       10.21      1.03 o 
  -3  10   6       16.45       19.60      1.60 o 
  -2  10   6       91.92       94.72      1.55 o 
  -1  10   6      160.13      157.91      2.42 o 
   0  10   6        5.43        5.91      0.62 o 
   1  10   6       18.31       16.57      0.88 o 
   2  10   6        5.96        4.98      0.86 o 
   3  10   6       37.93       39.29      1.26 o 
  -5  11   6        7.44        8.93      1.05 o 
  -4  11   6       16.72       18.73      1.29 o 
  -3  11   6        1.53        1.45      0.95 o 
  -2  11   6        3.08        3.07      1.06 o 
  -1  11   6       85.16       91.02      1.65 o 
   0  11   6      100.70      102.03      1.94 o 
   1  11   6       48.27       51.64      1.69 o 
   2  11   6       18.20       17.88      1.30 o 
  -4  12   6       27.58       30.59      2.67 o 
  -3  12   6       23.75       22.36      1.94 o 
  -2  12   6        6.16        8.63      1.43 o 
  -1  12   6       38.03       37.70      2.22 o 
   0  12   6       21.31       27.05      1.31 o 
   1  12   6       52.76       55.93      1.71 o 
  -8   0   7       26.07       24.16      2.28 o 
  -7   0   7        1.88        1.09      0.59 o 
  -6   0   7        2.23        2.51      0.53 o 
  -5   0   7       56.40       67.57      1.22 o 
  -4   0   7      383.51      382.35      4.26 o 
  -3   0   7       50.77       48.53      2.03 o 
  -2   0   7       53.80       61.52      1.61 o 
  -1   0   7      520.88      542.19      7.92 o 
   0   0   7       24.71       22.47      0.99 o 
   1   0   7      403.95      435.05      7.07 o 
   2   0   7      410.33      420.63      6.58 o 
   3   0   7        0.01       -0.02      0.36 o 
   4   0   7        4.10        4.07      2.11 o 
   5   0   7        1.83        2.70      2.39 o 
  -8   1   7        5.51        4.96      0.81 o 
  -7   1   7       13.34       12.70      0.76 o 
  -6   1   7       15.56       16.38      0.74 o 
  -5   1   7       16.97       14.45      0.64 o 
  -4   1   7       60.89       58.34      1.33 o 
  -3   1   7      182.22      181.68      1.73 o 
  -2   1   7      180.80      198.76      2.60 o 
  -1   1   7      110.42      128.08      1.68 o 
   0   1   7       44.04       44.39      0.76 o 
   1   1   7      137.97      141.02      1.73 o 
   2   1   7       15.12       15.18      0.53 o 
   3   1   7        0.48        0.44      0.28 o 
   4   1   7        7.39        8.70      1.51 o 
   5   1   7       18.56       21.51      1.64 o 
  -8   2   7        3.78        2.53      0.75 o 
  -7   2   7       16.82       16.58      0.84 o 
  -6   2   7        2.46        3.04      0.54 o 
  -5   2   7       61.64       60.60      1.17 o 
  -4   2   7       81.33       76.40      1.33 o 
  -3   2   7      209.27      205.52      2.93 o 
  -2   2   7       15.75       15.34      0.86 o 
  -1   2   7       51.06       49.25      0.95 o 
   0   2   7      177.96      175.25      2.06 o 
   1   2   7       50.64       50.34      0.96 o 
   2   2   7       99.83       97.75      1.56 o 
   3   2   7       27.61       29.39      0.62 o 
   4   2   7       65.78       69.26      2.49 o 
   5   2   7       61.02       65.93      2.41 o 
  -8   3   7       20.88       24.01      0.90 o 
  -7   3   7       15.42       19.60      1.05 o 
  -6   3   7       42.60       44.70      1.14 o 
  -5   3   7       53.00       61.12      1.23 o 
  -4   3   7       56.05       53.18      1.09 o 
  -3   3   7       31.08       33.66      1.17 o 
  -2   3   7      280.12      279.60      3.66 o 
  -1   3   7      178.75      169.17      2.52 o 
   0   3   7       63.61       68.12      1.01 o 
   1   3   7       18.04       17.35      0.60 o 
   2   3   7        3.73        4.20      0.38 o 
   3   3   7       35.71       36.16      0.66 o 
   4   3   7        6.21        5.99      0.84 o 
   5   3   7       10.63       10.35      1.39 o 
  -8   4   7       30.19       34.37      1.28 o 
  -7   4   7       49.74       51.32      1.41 o 
  -6   4   7       80.07       77.40      1.52 o 
  -5   4   7       42.41       47.25      1.21 o 
  -4   4   7       82.04       84.40      1.56 o 
  -3   4   7       72.28       65.09      1.57 o 
  -2   4   7      225.60      228.04      4.78 o 
  -1   4   7      166.05      163.82      2.68 o 
   0   4   7       38.30       37.67      0.87 o 
   1   4   7      176.31      172.35      1.83 o 
   2   4   7      176.01      166.46      2.62 o 
   3   4   7       80.42       73.87      1.14 o 
   4   4   7       85.08       82.98      2.30 o 
  -8   5   7       34.87       37.30      1.38 o 
  -7   5   7        8.03        5.92      2.37 o 
  -6   5   7       46.76       46.12      1.34 o 
  -5   5   7       51.06       52.95      1.25 o 
  -4   5   7       53.10       45.42      1.20 o 
  -3   5   7       72.37       65.08      1.63 o 
  -2   5   7       73.15       70.04      1.38 o 
  -1   5   7      205.23      211.02      2.59 o 
   0   5   7      337.09      324.09      2.99 o 
   1   5   7       19.09       20.38      0.70 o 
   2   5   7      134.75      124.99      2.04 o 
   3   5   7       16.70       15.32      0.58 o 
   4   5   7       29.54       30.24      0.98 o 
  -7   6   7       15.03       14.86      0.87 o 
  -6   6   7       70.42       72.37      1.62 o 
  -5   6   7        8.46       10.83      0.73 o 
  -4   6   7      134.68      120.79      2.07 o 
  -3   6   7      112.78      104.46      1.90 o 
  -2   6   7      241.23      236.59      2.98 o 
  -1   6   7       57.25       59.60      1.29 o 
   0   6   7       35.79       35.22      1.01 o 
   1   6   7       20.20       23.31      0.83 o 
   2   6   7       87.71       82.31      1.55 o 
   3   6   7      122.94      108.85      1.42 o 
   4   6   7        3.84        3.57      0.60 o 
  -7   7   7       16.35       14.22      1.83 o 
  -6   7   7       10.55        8.80      1.43 o 
  -5   7   7       29.71       28.75      1.08 o 
  -4   7   7       50.51       46.39      1.39 o 
  -3   7   7       48.87       50.67      1.44 o 
  -2   7   7       76.14       67.99      1.50 o 
  -1   7   7       41.53       38.42      1.14 o 
   0   7   7      348.99      317.06      3.90 o 
   1   7   7        9.73        9.31      0.79 o 
   2   7   7       70.18       61.40      1.44 o 
   3   7   7        8.37        8.89      0.75 o 
   4   7   7        3.67        3.47      0.67 o 
  -6   8   7       17.75       18.01      2.27 o 
  -5   8   7       19.43       22.54      1.11 o 
  -4   8   7       38.54       36.90      1.50 o 
  -3   8   7      126.09      115.12      2.22 o 
  -2   8   7       17.74       18.15      1.03 o 
  -1   8   7       36.49       38.17      1.22 o 
   0   8   7       49.37       44.45      1.27 o 
   1   8   7       64.06       59.45      1.90 o 
   2   8   7       61.65       58.52      2.46 o 
   3   8   7        4.29        2.38      0.70 o 
  -6   9   7        1.70        2.31      0.75 o 
  -5   9   7       64.38       59.33      2.01 o 
  -4   9   7       43.05       45.38      2.09 o 
  -3   9   7       34.34       33.26      1.44 o 
  -2   9   7        3.17        2.63      1.06 o 
  -1   9   7        1.65        1.77      0.77 o 
   0   9   7        3.93        3.38      0.79 o 
   1   9   7       12.49       11.77      1.14 o 
   2   9   7        6.40        4.38      1.15 o 
   3   9   7       86.14       87.02      1.97 o 
  -5  10   7       74.47       84.88      2.61 o 
  -4  10   7       15.92       18.32      1.40 o 
  -3  10   7       48.01       51.29      2.80 o 
  -2  10   7       71.02       65.52      1.90 o 
  -1  10   7        4.86        5.24      1.36 o 
   0  10   7        8.82        6.24      1.95 o 
   1  10   7        4.71        4.33      0.70 o 
   2  10   7       30.02       24.55      2.58 o 
  -4  11   7        3.11        2.98      1.03 o 
  -3  11   7        2.95        2.77      0.97 o 
  -2  11   7        3.48        2.50      0.98 o 
  -1  11   7       92.43       94.38      2.63 o 
   0  11   7       18.83       21.48      1.37 o 
   1  11   7       47.04       48.60      1.61 o 
  -2  12   7        4.79        4.61      1.42 o 
  -1  12   7       36.98       33.57      1.66 o 
  -8   0   8       59.75       65.82      3.59 o 
  -7   0   8       10.57        9.50      5.38 o 
  -6   0   8        2.60        2.62      0.54 o 
  -5   0   8      196.28      195.90     12.26 o 
  -4   0   8      204.37      203.88      3.82 o 
  -3   0   8       50.50       48.46      1.66 o 
  -2   0   8       66.58       71.21      2.57 o 
  -1   0   8      213.42      235.20      3.92 o 
   0   0   8      152.48      155.74      4.27 o 
   1   0   8       45.25       46.40      1.09 o 
   2   0   8       35.13       33.32      1.28 o 
   3   0   8        1.48        1.40      0.66 o 
   4   0   8        1.62        2.68      1.39 o 
  -8   1   8       35.76       39.73      1.50 o 
  -7   1   8        9.63       10.87      1.98 o 
  -6   1   8       13.61       13.87      0.89 o 
  -5   1   8       29.18       27.23      0.83 o 
  -4   1   8      142.09      144.32      1.33 o 
  -3   1   8       58.56       58.31      0.79 o 
  -2   1   8      130.81      128.59      2.00 o 
  -1   1   8       69.72       75.18      1.11 o 
   0   1   8      306.78      310.73      3.47 o 
   1   1   8       18.07       19.19      0.70 o 
   2   1   8       41.71       49.06      0.96 o 
   3   1   8       54.78       56.17      1.26 o 
   4   1   8        0.77        1.09      0.85 o 
  -8   2   8       24.26       34.38      1.23 o 
  -7   2   8       78.74       81.61      2.17 o 
  -6   2   8       20.82       22.66      1.11 o 
  -5   2   8      354.75      363.35      4.75 o 
  -4   2   8       29.93       32.33      1.04 o 
  -3   2   8       90.16       84.71      3.86 o 
  -2   2   8       67.35       72.11      3.13 o 
  -1   2   8       10.75       11.03      0.68 o 
   0   2   8      140.90      137.17      1.86 o 
   1   2   8       56.25       55.65      1.11 o 
   2   2   8       55.29       60.19      1.23 o 
   3   2   8       41.83       38.84      0.75 o 
   4   2   8        6.80        9.00      1.24 o 
  -8   3   8       33.85       39.88      1.22 o 
  -7   3   8       66.74       66.79      1.87 o 
  -6   3   8        0.09        0.23      0.52 o 
  -5   3   8       19.15       19.48      0.88 o 
  -4   3   8      454.47      446.01      5.61 o 
  -3   3   8       59.77       57.81      1.73 o 
  -2   3   8      147.84      144.74      2.88 o 
  -1   3   8        9.86       10.11      0.40 o 
   0   3   8      124.20      124.23      1.59 o 
   1   3   8       80.12       69.70      1.24 o 
   2   3   8       25.46       23.71      0.68 o 
   3   3   8       36.11       36.84      0.79 o 
   4   3   8        8.52        5.94      1.30 o 
  -7   4   8       16.39       15.50      2.23 o 
  -6   4   8       81.55       82.19      2.55 o 
  -5   4   8      146.86      140.90      2.16 o 
  -4   4   8      149.90      153.95      4.45 o 
  -3   4   8      100.27       88.26      3.81 o 
  -2   4   8       91.16       93.59      2.15 o 
  -1   4   8        7.93        7.19      0.93 o 
   0   4   8       86.32       85.47      1.42 o 
   1   4   8       87.92       84.72      1.23 o 
   2   4   8      132.82      135.19      2.19 o 
   3   4   8        2.77        1.99      0.41 o 
   4   4   8       13.50       15.28      1.48 o 
  -7   5   8        8.53        5.38      2.02 o 
  -6   5   8       58.46       54.26      1.29 o 
  -5   5   8       19.45       17.55      0.85 o 
  -4   5   8       12.30        9.85      1.80 o 
  -3   5   8      384.24      377.01      5.94 o 
  -2   5   8       48.61       49.47      1.65 o 
  -1   5   8        8.28        7.73      0.72 o 
   0   5   8      215.46      211.48      2.23 o 
   1   5   8       17.45       16.60      0.68 o 
   2   5   8       76.26       81.98      1.29 o 
   3   5   8       12.41       11.00      0.73 o 
  -7   6   8        6.79        4.35      2.15 o 
  -6   6   8       26.89       23.25      1.07 o 
  -5   6   8       26.17       25.31      1.01 o 
  -4   6   8       15.84       14.83      1.20 o 
  -3   6   8       92.34       91.73      1.83 o 
  -2   6   8       21.48       21.16      1.20 o 
  -1   6   8      176.22      167.75      2.42 o 
   0   6   8       31.20       34.09      1.29 o 
   1   6   8       59.86       48.84      1.73 o 
   2   6   8       58.09       50.14      1.16 o 
   3   6   8      119.03      109.11      1.76 o 
  -6   7   8       38.87       38.30      1.42 o 
  -5   7   8       28.73       26.38      1.17 o 
  -4   7   8       48.56       48.33      1.65 o 
  -3   7   8      113.14      102.17      2.03 o 
  -2   7   8       51.01       49.57      2.05 o 
  -1   7   8       30.17       29.22      1.23 o 
   0   7   8        6.98        5.73      0.92 o 
   1   7   8        9.55        9.28      0.91 o 
   2   7   8       39.21       34.91      1.10 o 
   3   7   8       13.04       14.45      1.31 o 
  -6   8   8       22.73       22.32      1.28 o 
  -5   8   8       28.85       27.68      1.27 o 
  -4   8   8       64.76       68.98      1.81 o 
  -3   8   8       43.21       39.02      1.45 o 
  -2   8   8        1.55        1.29      0.79 o 
  -1   8   8       31.92       33.70      1.28 o 
   0   8   8        8.41        4.88      2.35 o 
   1   8   8       25.04       20.92      3.53 o 
   2   8   8       12.83       12.55      2.38 o 
  -5   9   8        5.27        5.53      1.16 o 
  -4   9   8       10.53       10.99      1.14 o 
  -3   9   8        2.68        1.80      0.81 o 
  -2   9   8       20.50       18.88      4.12 o 
  -1   9   8        1.71        1.53      0.78 o 
   0   9   8       76.71       76.36      2.25 o 
   1   9   8        9.62        8.49      1.91 o 
  -4  10   8       33.83       32.54      1.62 o 
  -3  10   8       19.79       20.46      1.86 o 
  -2  10   8       29.16       27.04      1.46 o 
  -1  10   8        0.39        0.19      0.60 o 
   0  10   8       22.74       18.95      3.60 o 
  -2  11   8       14.84       11.91      2.71 o 
  -1  11   8       11.39        9.60      3.14 o 
  -7   0   9        3.04        0.02      1.11 o 
  -6   0   9        0.74        0.50      0.40 o 
  -5   0   9        2.20        0.57      0.96 o 
  -4   0   9        0.65        0.78      0.76 o 
  -3   0   9       57.86       60.25      3.71 o 
  -2   0   9        2.07        0.91      0.73 o 
  -1   0   9        8.08        6.77      0.99 o 
   0   0   9        9.04        7.87      0.80 o 
   1   0   9        3.83        3.59      0.77 o 
   2   0   9       20.04       20.47      1.48 o 
   3   0   9       27.57       29.91      2.16 o 
  -7   1   9        5.98        0.07      0.73 o 
  -6   1   9       39.16       44.95      1.32 o 
  -5   1   9       26.64       28.00      0.74 o 
  -4   1   9       25.39       25.97      0.47 o 
  -3   1   9       59.58       61.64      1.35 o 
  -2   1   9       46.89       47.20      0.95 o 
  -1   1   9      106.35      109.64      1.67 o 
   0   1   9        1.36        0.92      0.42 o 
   1   1   9        4.97        5.43      0.64 o 
   2   1   9       11.39       11.42      0.95 o 
   3   1   9       11.01        9.13      0.81 o 
  -7   2   9       64.91       81.00      8.36 o 
  -6   2   9       12.23       14.09      1.25 o 
  -5   2   9        3.84        3.49      0.63 o 
  -4   2   9      165.21      176.69      2.72 o 
  -3   2   9       83.53       81.09      2.60 o 
  -2   2   9       45.76       46.51      0.78 o 
  -1   2   9        7.18        7.55      0.48 o 
   0   2   9       10.54       10.31      0.62 o 
   1   2   9       12.15       12.02      0.82 o 
   2   2   9       94.61      102.54      1.54 o 
   3   2   9       42.83       46.29      1.08 o 
  -7   3   9       56.91       69.87      4.51 o 
  -6   3   9       21.07       21.82      1.19 o 
  -5   3   9       37.34       41.25      1.20 o 
  -4   3   9        5.91        7.28      1.19 o 
  -3   3   9       39.36       39.21      1.64 o 
  -2   3   9       11.82       14.54      3.20 o 
  -1   3   9      143.30      152.80      2.33 o 
   0   3   9       46.91       44.78      1.11 o 
   1   3   9       27.24       27.47      0.87 o 
   2   3   9       42.81       45.69      0.96 o 
   3   3   9       26.50       28.99      0.82 o 
  -7   4   9       10.54        6.41      3.07 o 
  -6   4   9       88.16       95.74      2.38 o 
  -5   4   9        7.74        8.17      0.95 o 
  -4   4   9       89.54       81.63      2.18 o 
  -3   4   9       28.37       24.63      1.48 o 
  -2   4   9       11.11        8.75      1.30 o 
  -1   4   9      136.10      142.31      2.91 o 
   0   4   9        3.27        1.85      0.63 o 
   1   4   9       25.46       22.27      0.73 o 
   2   4   9        8.38        7.99      0.62 o 
   3   4   9        8.39        7.07      1.86 o 
  -7   5   9       29.63       33.16      1.37 o 
  -6   5   9       16.83       17.71      1.02 o 
  -5   5   9        0.80        0.77      0.60 o 
  -4   5   9       21.68       23.43      1.43 o 
  -3   5   9       19.28       19.00      1.32 o 
  -2   5   9      124.43      124.45      3.73 o 
  -1   5   9      151.49      140.08      2.26 o 
   0   5   9       47.77       49.86      0.96 o 
   1   5   9       28.62       26.30      0.81 o 
   2   5   9       56.03       53.03      1.06 o 
  -6   6   9        0.91        0.94      0.69 o 
  -5   6   9       10.34        9.63      1.03 o 
  -4   6   9       13.93       15.92      1.25 o 
  -3   6   9        6.67        5.12      1.22 o 
  -2   6   9       32.84       30.58      1.46 o 
  -1   6   9       14.83       13.89      0.97 o 
   0   6   9       31.89       34.37      1.28 o 
   1   6   9       28.31       30.19      1.13 o 
   2   6   9       23.47       24.43      0.94 o 
  -6   7   9       12.57       13.44      1.03 o 
  -5   7   9       20.01       23.56      1.22 o 
  -4   7   9       25.63       27.25      1.40 o 
  -3   7   9       53.20       57.66      1.72 o 
  -2   7   9        7.43        6.94      1.72 o 
  -1   7   9       14.67       11.01      2.38 o 
   0   7   9       22.43       23.35      1.21 o 
   1   7   9        6.65        6.60      1.34 o 
  -5   8   9        7.35        4.98      1.07 o 
  -4   8   9        4.05        4.71      1.08 o 
  -3   8   9        2.48        1.65      0.82 o 
  -2   8   9       26.02       26.95      1.35 o 
  -1   8   9       54.58       50.27      1.60 o 
   0   8   9       17.37       12.66      4.67 o 
   1   8   9        0.41        0.66      0.66 o 
  -4   9   9        3.55        2.90      0.99 o 
  -3   9   9        8.84        8.65      2.01 o 
  -2   9   9       38.23       35.51      1.70 o 
  -1   9   9        5.71        4.65      1.40 o 
   0   9   9       24.93       19.93      1.20 o 
  -6   0  10       13.48       14.19      2.64 o 
  -5   0  10        0.05       -0.18      0.81 o 
  -4   0  10      105.90      117.93      4.22 o 
  -2   0  10       14.91       12.79      1.33 o 
  -1   0  10       44.57       47.69      1.72 o 
   0   0  10       14.63       15.91      1.08 o 
   1   0  10       23.46       23.39      1.50 o 
   2   0  10       29.11       29.71      1.58 o 
  -6   1  10       11.91       12.73      2.66 o 
  -5   1  10       15.19       16.38      1.60 o 
  -4   1  10       61.88       54.52      4.60 o 
  -3   1  10        2.28        3.86      1.11 o 
  -2   1  10        8.08        8.42      0.51 o 
  -1   1  10       65.27       68.40      1.44 o 
   0   1  10       36.92       40.60      1.05 o 
   1   1  10       48.26       52.25      1.12 o 
   2   1  10        0.82        0.92      0.56 o 
  -6   2  10       60.87       64.22      1.97 o 
  -5   2  10        8.29        9.08      0.92 o 
  -4   2  10        5.24        5.53      0.69 o 
  -3   2  10       40.24       41.71      1.94 o 
  -2   2  10       48.73       50.45      1.73 o 
  -1   2  10       12.34       12.72      0.66 o 
   0   2  10       54.17       55.86      1.42 o 
   1   2  10       41.74       46.90      1.08 o 
   2   2  10        0.34        0.24      0.43 o 
  -6   3  10       40.78       40.58      2.99 o 
  -5   3  10        5.65        5.99      1.23 o 
  -4   3  10       34.91       37.70      1.74 o 
  -3   3  10       31.79       34.59      1.80 o 
  -2   3  10       18.77       19.01      1.30 o 
  -1   3  10       52.34       51.00      1.83 o 
   0   3  10      246.18      238.21      4.20 o 
   1   3  10       37.25       38.46      1.10 o 
  -6   4  10       31.73       37.59      2.30 o 
  -5   4  10       49.57       52.40      1.52 o 
  -4   4  10       57.65       56.41      2.64 o 
  -3   4  10       59.83       54.39      2.42 o 
  -2   4  10      112.41      112.82      2.77 o 
  -1   4  10       49.50       52.98      2.03 o 
   0   4  10       92.23       93.48      2.62 o 
   1   4  10       14.76       15.44      1.01 o 
  -6   5  10       17.61       21.29      1.20 o 
  -5   5  10       13.57       14.55      1.09 o 
  -4   5  10       95.63       95.57      4.11 o 
  -3   5  10      204.93      193.91      5.21 o 
  -2   5  10        0.11        0.91      0.80 o 
  -1   5  10       99.20       99.09      2.36 o 
   0   5  10       22.37       19.62      1.47 o 
   1   5  10        1.26        1.11      0.75 o 
  -5   6  10        1.83        3.33      0.90 o 
  -4   6  10      155.48      154.50      2.91 o 
  -3   6  10       87.19       83.42      2.08 o 
  -2   6  10       16.48       14.28      1.49 o 
  -1   6  10        6.79        6.95      0.91 o 
   0   6  10        1.65        1.52      0.75 o 
  -4   7  10        8.60        8.62      1.18 o 
  -3   7  10      118.27      113.15      2.88 o 
  -2   7  10       10.02       11.48      1.75 o 
  -1   7  10        0.74        1.11      0.79 o 
   0   7  10       15.16       17.68      1.89 o 
  -3   8  10        8.89        7.03      1.54 o 
  -2   8  10        3.46        2.45      0.91 o 
  -5   0  11        4.85        7.91      2.61 o 
  -4   0  11        1.82        2.25      1.24 o 
  -3   0  11       33.01       33.52      2.04 o 
  -2   0  11       10.04       14.42      1.99 o 
  -1   0  11        0.43        0.30      0.77 o 
   0   0  11       11.91        8.05      1.87 o 
  -5   1  11       16.75       20.34      3.20 o 
  -4   1  11        7.93        9.86      2.60 o 
  -3   1  11        8.28        8.50      2.41 o 
  -2   1  11       45.64       49.78      3.61 o 
  -1   1  11       20.88       20.49      1.30 o 
   0   1  11       22.00       23.91      1.73 o 
  -5   2  11        0.72        0.80      1.10 o 
  -4   2  11       31.68       37.80      3.75 o 
  -3   2  11        2.89        5.40      2.30 o 
  -2   2  11        2.10        2.51      1.32 o 
  -1   2  11       42.03       45.70      2.46 o 
   0   2  11       37.45       38.23      1.32 o 
  -5   3  11       18.14       20.21      1.66 o 
  -4   3  11       17.21       21.76      1.09 o 
  -3   3  11        9.24        8.57      1.28 o 
  -2   3  11       14.03       13.94      1.33 o 
  -1   3  11      144.35      149.16      6.95 o 
   0   3  11       59.83       63.21      2.27 o 
  -4   4  11        0.65        1.37      1.09 o 
  -3   4  11       16.55       17.90      1.53 o 
  -2   4  11       29.60       29.78      1.67 o 
  -1   4  11        6.92       -0.11      0.89 o 
  -4   5  11        7.63        9.51      1.59 o 
  -3   5  11       23.61       28.41      2.74 o 
  -2   5  11       41.38       41.62      1.78 o 
                                                 
